# Supplementary material for: Microbial Odorant Detection Guides Drosophila Parasitoids Seeking Hosts in Fermenting Fruits
Source: Adv Sci (Weinh). 2026 Apr 13;13(39):e75253. doi: 10.1002/advs.75253 (PMC13334941; doi:10.1002/advs.75253)
Supplement: Supplementary file 2 — Supporting File 2: advs75253‐sup‐0002‐Tables S1–S6.xlsx. [file ADVS-13-e75253-s001.xlsx]

## Sheet: Supplementary Information
Tables S1-6.
Table S1. Identified odorant receptor genes in L. boulardi.
Table S2. Numbers of hymenopteran OR genes in different subfamilies.
Table S3. Differentially expressed odorant receptor genes in male and female antennae of L. boulardi.
Table S4. Predicted binding pocket residues in LbouOR167 and LbouOR136 identified by CASTp analysis.
Table S5. Key hydrophobic residues mediating interactions between LbouORs and ethyl esters.
Table S6. Primer sequences used in this study.

## Sheet: Table S1
Table S1. Identified odorant receptor genes in L. boulardi.
Name	Sequence	Length	TM number
LbouOR14	ATGCACAGAAAAGTTCTATTATTTATCAATGATATTCAGAATGCTTTTTCAACTTCGTTTCTTCTTTTCTTTGGGCTTAGTGCAATTTTGTTAAGCGTCACGGGAGTCCAATGTGTGATGAGTTTGAAAAATTCTGGGGATGCATGCAGGTTTGGATGTTACGTAATATTTCAAGTGTTTAATATTTTCTGTTTAACTCTACCAACTCAACATTTACTGGATAGCAGCCTTAGTCTTTCTACCTCAATATACAATGCAGATTGGTACCATTTGACAAGTGAAACAAAACAATTGTTAATCATAATAATGAGAAAAGGATCTGAACCTACTACATTTGTCGTTGGCAAAGTATTCGTACTTTCATTACAATTTTTTACAAAGGTTCTCCAAACATCTATG…	435	3
LbouOR85	ATGCATCATGTTCATATTTTTAGACTAAATAAAAAATTAAATGATCTATTTGGCTCAATGGTTTTTATGCAATTTTTTGCGTCTACCATAAGTTTATGTACAGTAGTTTATCAATTATCAAAACTAAGTATAATGAGCTTAAAATTTTTGACAATGTTTATAATGTTGAGCGCCTTCTTAGTGCAAATATTTTTGTACTGTTTTTTTGGAGAGCTAATGATAGAAAAGAGTTTAGCCATTTGTGATGTAATTTATCATATAAAATGGACTACGCTGACTGAAAAAACAAAAAGAAATTTGATCATGATAATGATACGATCAAGAAGACCTATTGAGTTAAATGGAGCATCAATGATTACGATGTCTGTTAACACTTTTGTCAAGATCTTGAAAGCCTCA…	435	3
LbouOR62	ATGATTCAAGAAGACACAGCAAAATTGTTGATTAATACATCCGTAATGTATAGGAAGGCTGCCTCTTGTGTGGAAATACACAATAGAATTCTTATGTTAATTAATTATGTCAACGATCTTTTTTCATTTTGCTTATTCTTCTCATTTGGAGTTGTAATAGTATTAGTGGCTATTCATGGGAGTGTGGTTCTATTCAAAGTGGATGATATTCGTTTTGTTTTAAAAGAATGTTTTATTGCGGTGGCTCAAGTTTTTCACTTATTTTATTTATGTTTAACTGGACAATTGGTATACACTCAAAGTAATAATCTAAGGAATTATATATATGATTTTGAATGGACTAACGCGACGCCTGAAATAAAACAATTATTATGCATAATGTTAAATAAAAGTGATCAA…	507	3
LbouOR197	ATGTTAACAATTATTGTGCGACGTCAAATTATTTTGAATACAAGTAAAATTCTTTCAAATAAATTATGTCAACCAAGAAATATTCATGAATCACAAATAATTGACAAGTATTTGCATATTGTTAGAATTAGTACAATTTCCTTTATATTGATGACAATTATTAATGCAGCGTCATTATTGTTGGCTCCATTGACTAGAAAAAATAATATAACACTTCCTGTGAAAATGTTTATTCCTTACAGTTTGGAATCAAGGGAAGCATTTATTTTTACATATTTATATCAATGTATTTCATTGATAATGGCTGCTTTAATAACAAGTTCCGTTGAATGTTTTGCATTAATGAGTTCATTAATTGTAGAAGAAATTTATCAATTAAAATGGACGACAATAACAAAT…	549	3
LbouOR115	ATGGCATTTTTCGGTATCATTGCTCAAGTCACTACATTTGTTGCTTTTGATACATTATTTGTCCTTTTTATTCAACATGCCTGTGGAATGTTTGCAATATTAATGCAACGTTTACAAAATATAGATGCAGATAATACAATTTTTGTGCAGCAAAATGCTAATAAAAATCAAGACAAAAGTTGTACAGATGCTACTGAATGCGTGAAAATACATAATATTATTATTGAATTTGTAGATCAACTTAATTCTACCTTTTCTGTTGGACTTCTATTATCAATTACCTTATTCACGGTTGTTTTAAGTTTTTCATCATTCGTGGCTCATGATTATCGACATACTTCGAATGTTATGATAACATTCCTGGTTTTGACATTGGCTGAGATTTTTCAACTATTCAAC…	645	3
LbouOR72	ATGCAATTATACAATCCAACTCTTATTCTTCCAAAAGAATTATGGTATCCACTTCCACTTGAGCCATTCAAGAGGAAGATACTTGAACTTACACAACAATTTATCTATATTTTTCATTCTGGTGTATTACATGTTGCAGAAGGTTTAATTTTTATGTCAATGCATATTGCCAGAGCAAAATTAAATGTTCTTACTAATGAATTTCCACATGTTAGTAATGAATTGCAGTTGAGAAGATGTATCCAACTTCATCAAGAAGTAATATGGTTTGTCAATTTATTGAATAGTACTTCACGTTACCTTATTCTTAAACAAACTCTGGCAGTTTTTTTATATTTGACATTGGGATTTTTTCAACTTCTTCACCAAAAAGATGTTGTGAATCCTTTTTTAATTCAT…	684	4
LbouOR19	ATGCAACTTCTTTATCCAGTGAAACATTTCTTGAATATTCAAAATTATTATTACTGTATTGTTGCGATGACATATTTTGGTACCCTTGCTATAATCAGTGCATTTGTTGTATTTGATACAGTAATAGTAATTTTCATTCAACATGCTTGTGGAATGTTTACAATATTGATGCAACGTTTGCAAAATATAACTGGAAATAGTGACAGTTTTGATCAGCACAACGCTTATAAAAATCAGGATAAAAGTTGTGAAATTGCAATTAAATGCTTGGCAGTACATAAAATTATTATTGAATTTTCAGATCAAGTTAATTCGGCTTTTTCTTTAGCACTACTAATATCAATTATCTCAACCACGGTACTTATAAGTTTTACAGCATTTTGCGCTCGTGAATATCGA…	705	4
LbouOR107	ATGAACGTTGCTAAAAATTCAATTGCTCATCTTAGTTTAGTTGGTGCTTGGCGACCCAAATCAATGAATTCAAAATTTTTGAAACAATTTTATGCAGTTTACGGTGGTTTTATTTTAACATTATTAATATCATTTGCAGTCTATGTATTGATATACTGTTTAAAATTCTCCAAAGATGTGAATTCTTTTACACACAGTTTATTAGAATTCATCACTATTTTACTTGGAATTATAAAAATGCTACAATTTAAATTCAGACAAGATGAAATTATTTCTATTGACAAAATGCTGTCAGAAAACATTTGTCTACCACGAGATGAAAAGGAATGTTTAATATTAAAAGAATCTGAGAATTTTAACAGAAAGCGAGCAAATGTACTTAAGATTGGATGTTATCTT…	720	4
LbouOR205	ATGGCTTCCACTACTTCATTATTATTTTTTTCATCTATCAAAAAAGAAGGAAATTTTTCACTTATATTTGATGTAACACTTCCCTATAATGTTCATAATTCGAAATTTCTATTTATTTTCACATATTTATATCAAACATATACTGTTTGGATGACTGCAATGTCAACAGCATCAATTGAATGTTTTGTTATGTTAATTATTGTTCAAATTGGTGGTCAATTAGATATTATAATACATCGTTTATCATTATTGAATGTTGCTTTTGAAAAAAATTTACCACAACATGAATCGAAAATAATTAAAGATTGTGTTATACATCATAATTATATATATCAACTCGGTCAGAAACTTAATCAATTGTTTGGTTTTGTTATTTTTATTCAGTTTTTTGCATCAATG…	723	4
LbouOR179	ATGTTTCTTCGAATGAAAGATTCATTATATTTGGGTGAATATTCATATGCAATGTTTCAATATTGTGGATTTTGGAGGCCAGTTAATTGGAAATCATTTTGGAAGATTTTTCTTTATAATATCTTTTCCATAATTTCTGCAATGATTTATATTTTATTTAACATTTCACTTATTGTATCAATGTTTCAATTTCACGATAGTCTAGAATCACAATTGGAAAGTATTTTTTATTCTTGCGCATTTTTCACAACTCTAATTAAAGTGGCACTTTTATCATTAACACGTAAAACATTTATAGAATCAAATCAAATGTTTTTATCTGAAATATGTCAACCTTGTGATGCTGAAGAAATTGCTATACTAGAAGAATGTTCACGTGTAGGAAGGCGTAATACACTT…	753	4
LbouOR34	ATGGACAATAAGAAAGATTATTTGGAAGTTTTTACATTATTCTCTCGAATGAGTCTGATGTCTTTTGGATCGTGGCCCACTCAAAAAAATGAAAAACTATCAAGATTCTTATTTATTATTAGTTTATTGTGTCTTTTATTCGGTGTATTTATTCCTCAAGGATGTAAATTGATTCAAGTTCGAGAAAATTTGGATCATGTGACCAACATTTTGTGTACAGCAGAACTGACGTATTTAGTCTGTTTGTTAAAAATGATTGTACTTTATCGCAATAAAAAAAAAATGACAACTCTTTATGATTATATGAAGGACGATTGGAACACTGATAAAAGTAATAAGGAATTAGATATAATGATTAAGAGTGGTCGCAGAGGAAAACGTTTTTCGTTGATATGCATA…	789	3
LbouOR202	ATGTTGAATAGTGATTGGTTTCGTCCACGTGATAATATTGAATATTCAATACAGAAGAATTTTGATTATACGGGTAGAAGAAATACAATTTGTTTTTTGATTTTGGCTCTTTCAACATCATTAACAATGAATTTGGGAGAATTAACAAAGGGAATAAAGGGACAAAATGTTTCATTGCCATTTAAAGTTTCTTTGCCATATGATAGTGATTCTTTATTTTGGTTGACATATATAACACAAATAATTGGTTTAACAGCAGCAAGTTGTGTCAATGTTGCAACTGAAACTTTTATCACAATCATGATGCTACAGGCATGTTCCCAATTGAGGATAATTAGTTATCAATGTATAAGGCATCATAATTATCTATATTTATTCTGCGAAAAATTGAATGATATT…	789	5
LbouOR82	ATGAATGAAAAATTAACAAATATCAATGATAACTACCTGGAAGTTTTTTCATTATTCTCCCGAATCAGTCTCACAAGTTTTGGAGCGTGGCCCACACAAAAAAATGAAAAATTATCAAAAAGCTTATTTATTATTAGTTTATTGTTTCTTCTTTTCGGCGTATTTATTCCTCAAGGTTGCAGAGTGTTTCAAGTTTTGGGGGATATAGATCGTTTGAGTAATGTATTATGTGTTGCAGAACTACCATACTTGGTCGCATTGTTTAAAATGGTCGTACTATATTGCAATAAAAAAAAAATGTCAACTATTTACGATAATATGATGGCCAATTGGAAGAGCAAGAAAAGTAATGAAGAATTAGATATAATGATTAAAAGTGGTCGCAAAGGGAAACAATTT…	798	3
LbouOR100	ATGACTAATGAAAGTGCCTTTGAAGATTTGATGAAATACTCTCGTATATGTCTTTCAATGTCTGGAGCATGGCCATCGAATAAAAATAAAAAATTATCAAAAATGTTGTTCTTGATCAATATTACAATTATAACAATTTGTGTACTCATACCACAAAGCATTAAATTGATTACAGTTCGTGATAATTTTGACCTCCTGACACAAACTCTTTCTACTGCTGAATTACCGTATTTGGTTGTTTTAACAAAAATGATCGTACTTTATTACAATAAAAAAAATATGACGACTCTCTACAACTACATGGTTGATCATTGGAAAAAAAATAGAAGTAATAAAGAATTAAAGATAATGATGGAAAATGGTGAGAAGGGTAAAAAATTTGCTATTTTTTGTATATTC…	804	4
LbouOR120	ATGCAACATATTTGTGATTCCACAGCTAGAAGAAATACAAAGTATTTTTTCATAACAGGCTATGGCACTGGTTTGGCATTGATATTTGGTGGATTGGCAAAGGGAAAAAATAATATAAATTTACCATTGAAAGCATCATTTCCCTATGATTATAATCAAAAATTAGCATTTTCTTTAACATACATTGGTCAATGTTTGTTCATTCATTTTTCTGCTTTTATAAGTATTGCATGCGCAACATTTGTAATGACAATGTTGATACAAATTTGTTCTCAGCTCGATATTATATATCATCGTCTACAAAGTTTATCATATTGCAATATGAATTTTAATGAAACACAAGAGAGGAAAATTATCAAAAATTGTATTGTACATTCTAATCATGTCTATATGTTTAGT…	804	4
LbouOR206	ATGATGGAGAAAGATTATTTTTTACCACGTGACAATGCTGAGGAAATAATTCAACAAAATTATGATTATTTGTCAAGAAGAAATACGTGGTTATTTTTAATTGGAAGTTTTTGTACAATGACAGCATTAACACTTGGTGGATTGGCAAGAGGAAAAAATGTTGTGTTACCATTTAAAACATCATTGCCATATGATAGGAATGGTAAAATTACATTTTGGCTAACATATGTGAGTCAAACATTAAGCCTTTATAGTTCAGGTTTAACAAATGTTGGTGTGGAAACTTTTGTCATGAATAATTATAACAATGTTGAAAGAACATTGTGTTCTTTAAAAATTGAAGAGGCACGAATTCTCGTTGAATGCGTCAAGCATCATAATTATGTTTATCTATTTAGT…	807	5
LbouOR73	ATGAACGATAACTACTTTAAAGCTTTAACAACATTCTCTCGAATAACACTTGGAAGCTTTGGAGCGTGGCCAACTCAAAAAAATAAGAAATTATCAAGAAGCTTATTTATTATTAGTTTATTATGTGTACTTTTTGGTGTATTTATTCCTCAAGGCTGTAGATTGTTTCAAGTTTGGAAAGATTTGGATCGTCTAACAAACGTGTTGTGTACAGCAGAATTGCCGTATTTAGTTGCTTTAATAAAAATGGTTGTACTTTATCGCAATAAACAAAAAATGTCAACTCTTTACAATTATATGATAAGTGACTGGAATAGTGAGAAAAGTAGTAAAGAATTAAATATAATGATTAAAAGTGGTCACAAGGGAAAAAAATTTTCATTAATATGCATAATTATG…	813	3
LbouOR87	ATGTCATTTCAAAATAAAGTGATATTCAATTTTAATTTTGCGCCTCTATTTAATCGTTGGAAAATATTAATATTGCGACAAAAAGAAGTAAAGTATAATTTTGATTTTGCCGTACAACTCAATCGTTGGAGCATGCAATTATGTGGAATGTGGCCGATTGAAGATCGTTTTTCAAAATTACGATTCTATATTGTGTTGATATTTCTTTTATGCTTAAATATACCAGCAACGATACAATGTTTTCTTGTGAATGATTTGTTTAAAGAAGTTGAAACTATTTTCGTAACAATCAATCTCGTATTCGTATTTATTAAAGCACTGTTCATTGGAATTTCGAAACAAAAACTCACACCTCTTATACAAGATATGATTGTAAATTGGAATGACACTACATTGTCA…	813	4
LbouOR182	ATGCAAGATAAAGTTGATTTTTTAGCAAGAAAATATACGAAATATTTTTTTATTATTATTCTCACTACAATAGTAGTAGTGACATTTGGTGGATTAACGAAGGGAAAAAATATTACTTTGCCATTTAAAGCATCATATCCATATGATTATAATAATTGTTCATCAAAATTTTGGCTATCATATATTAGTCAATGTTTAAGTGTTTATTGTGGTGGTTTAGTGACTATTGGATTTGAAACATTTATTATGGTGTTGATAATTCAAATTTGTTCTCAATTAGATATTATTTATCATCGTCTTCAAACTTTACCATATTTGAATAAAAATAATATGTCTAATGAAACAAAAGAAGCTAAAATTATAAAAGAATGTGTATTACATCATAATTATATTTACACG…	813	5
LbouOR174	ATGCAGGACAAATGTGATTATACAGCTATAAGGAATACAAAGTTTTTTTTTATAACAACCTCTATCACAGTGTTAACGATGATATTTGGAGGACTGACAAAAGGAAAAAATGATATCAGTTTACCAGTGAAAACATCATTACCATACGATTATAATCAGAAATTAGCATTTTGTTTGACATACATTGGTCAATCTGTGTCATTTTATTTTGGTGCTTGTATTACTGTTGCATCTGAAACTTTTGTAATGGCAATGTTGATTCAAATTTGTTCTCAGCTCGATATAATATATCATCATTTAATAAGTTTATCATACTTGCGTAGAAACAATATAAGTTTTAATGAATTAGAGGAAGAGAAAATTATTAAAAACTGTATTGTTCATCATAATTACGTTTAC…	816	4
LbouOR54	ATGGATGGTAAAAGTGCTCTTGATTATTTTTCAACATTCAGTCGTGCAAGTCTTGGAATGTTAGGTGTATGGCCTGAACCTACACGTAAAAATGAAAATTTATCAAAATTTTTGTTTATTATAACATTTACATTTACATTTTTAAGTGCAGTTTTACCACAAGCGATAAGATTAATTCAAATTTGGGGTAATTTAGATCTTATAAGTCAAATTTTGTCAACTGCAGAATTACCATTTACTGTGGCTTTAATCAAGATGATTGTTCTATTATATAATAAAGAAAAAATGTCAAATCTTCTATTATCCTTCATTAATAATTGGAATAAGACAATTAATTGTCAACATTTAAATATCATGTTGAAAGCTGGAAAATCAGGAAGAAAAATATCATTTCTATGC…	825	3
LbouOR64	ATGCAAACTGACTGGGACACATTAATAGATGAAAATGAAATTAATATTCTACAAAAATATGGCAGAAAGTGCAGAATATTCACTACCATTTACACTTTTGCGTTTCTTTGGAATTCCCTTTTCTACTCTTTATTACATACAATTTCTACGATAATTATAATAATGAGAAATGATAATACACCCAAGCCGCTAATGTTTATTATTGAATGCGGTTTAAATGTACAAAAATACTATGGTTTTATAATAATTTATAGTCATTTAGTTGGTTACGTTTGTAGTTACGCAATTGTAAATGGAGGTACAATTCTTATAACATTTCTTGAGCATGCTTGTGGCATATTTGAAATTTTAGGACATAAATTGAGTACTGCCATAAAAGAATATTCTGACTCCATTAAT…	825	5
LbouOR178	ATGCAAGACAAATGTGATTTTATAGCTAGAAGGAACACAAAGTATTTTTTCATAACAACCTATGCAACAGCGTTAGTAATGACATTGGGAGGATTGGCAAAAGAAAAAGATAATATCAGTTTACCATTGAAAGCATCATTTCCATACGATTATAATAAAAAATTAGCATTTTGTTTGACATACATTGGTCAATCTCTGTCCGTTTATTTTGGTGCTTTTATTACCATTGCATCGGAAACTTTTGTAATGACAATGTTGATTCAAATTTGTTCTCAGCTAGATATAATATATCATCGTCTACAAAATTTGTCATATTTATATAAAAATAATATAAAATCTATCATGTTTAATGAAAGAGAAGAGGCCAAAATTATTAAAAACTGTATTGTTCATCATAAT…	825	4
LbouOR137	ATGCAAGATAAATGTGATTTTACAGCTAGGAGGAATACAAAATATTTTTTTATTATAACCTCTGGTACAGCGTTAACAATAATATTTGGAGGATTAGCAAAAGGAATAGATAATATCAGTTTACCATTAAAAGCATCATTTCCCTATGATTATAATCAGAAATTAGCATTTTTTTTAACATATATTGGTCAATCATTATTTATTTTTGTTTCGACTTTTATTAGTTTTGCATCGGAAACATTTGTAATGACAATGTTGATTCAAATTTGTTCTCAGCTTGATATAATATATCATCGTTTACAAAATTTGTCATTATTTTATAGAAACAATATAAAATCAATTATGTTTAATGAGGAGAATTTTTTCAAAAACTGTATTGTTCATCATAATTACGTTTAC…	828	4
LbouOR184	ATGTCACGTTTTACTAACCAAGAATTAAATAATTTACAAAAATTTTTAACAAATGATAATAATAATAATCAAAATATATACTTGGGACAAATTTCATTACTATTGTTTCACATAACTGGAATTGTTAAACCATTATCTTGGAATTCAAAATTGAAAATTTGTCTATATCAATTATATTCACTATGTACAATAACAATTCTTTTTCTTTTTATCTCGTCAATGCTCATTTTTATTTTATACAGCGCTCAAGATGCAGATACAAGAATAGAAACAACATTTCAATTTCTTGCACTTTGTAATTCATTTATAAAAATGATTTGTATTTTCCTACAAAATAAAACAACAATTCAATTAATTAATCTTTTTACAAATAAACATTGTCAACCACGTGATAAATAT…	831	6
LbouOR132	ATGCAGGACAAATGTGATTTTACAGCTAGAAGGAACACAAAATATTTTTTTATAATAACCTCAGCAACAGTTTTAGCAATGACATGTGGAGGATTGGCAAAAGGAAAAGATAATATCAGTTTACCATTAAAAGCATCATTACCATACGATTATAAAAATCAGAAATTAGCATTTTCTTTAACATATATTAGTCAATCATTGTGGCTTTATTTATCTGGTTTAGTTACAGTTGCATCTGAAACATTTGTAATGACAATGTTGATTCAAATTTGTTCTCAGCTTGATATAATATGTTATCGTCTAAAAAATTTGCCATATTTATATAAAAATAATAATAATAATAATAAAAGATCTATTCTTTTTAATGAATTAGAAGAGGCAAATATTATTAAAGACTGT…	840	4
LbouOR117	ATGCAAGATAAATGTGATTTTACTGCTAGAAGGAACACAAAATATTATTTTATAACAGGTTATGTCACAACTTTAATATTAATATTTGAAGGATTGGCAAAGGGAAAAAATTCTATTAATCTACCATTAAAAGCATCATTTCCCTATGATTATAATCAAAAATTAGCATTTTGTTTAACATACATTTTTCAATCGGCATTCATTCATTTTTCTGCTCTTATTAGCTTAGCATGCGCAACATTTGTAATGACAATGTTAATTCAAATTTGTTCTCAACTCGATTTATTATATTATCGTCTACAAAATTTATCATATTTATATAGAAATAATATAAAATCAATTATTTTTAATGAAACAGAAGAAATGAAAATTATCAAAAATTGTATTCTTCATCATAAT…	849	4
LbouOR200	ATGTTAATTGATGAAAGATTCAATCCACAAGATTATATTGAATTTCAAATTCAAAATAAATTCGACAAAATTTCCAGAAATGGAACAATAATGTTTCTTGTATTGGGTGGTACGACAATAATTTTAAAAGCAACGGGACCATTGATTAATGATAACAATAAAATGTTACCTTATAAAGCATGGATGCCTGATAAATTTGAAGAAAATTTATCATTTTCGATGATATATGGACTTCAAGCTATTGGTTCATTTGGTGCTGGACAGGCATCAATAGCTATTGATACATTTGCAATGACAATGATGTTGCAACTTTGTTCACAATTGGAAATATTAATGCATCGTATTAAAAAATATCCTTATCATACATTGGAAAGAAAGATTTACAATAATTTTTCACAA…	852	4
LbouOR130	ATGCTTTTGTCTGATATGTGTCAATCCCGCGATAATCATGAGGTTGAAATTATTAAAAAATGCTCCGACATTGGCAGAGCGAATACTATACGGTTCTTAATTTTTGTGCATATTACTCCAATAACAATGTTATTGGTACCATTATTGTCAAATAAAAGAAGAGCACTTCCGCATGAGCTTTGGTTACCTTTTTCTGTTGAAGCTGAATCTGTATATATTTTAACATATTTATATCAAACAATTTGTCTTATAATGATATTGTACATATCAGTTGGAATGGAAGGTTTAGCATTGACAGTAATGCTACATATTTGTGGTCAACTTGAAATAATAAAATATCGATTAAGTTTGCTTCCTGAATTGGTAAAAAATAATAAATTTAATCCAATTAAATTCAGT…	855	4
LbouOR198	ATGTTGTCGGAAAAAATTTGTCAACCACGTGATATTTATGAATTTGAAATATTACATCAAGTTTCACGAACATGCAAAATCAACACCATCATCTATCAGTTAATGATTAATTCAAGTTTAATTATTTTATTTATAACATCAATTGAGAAGAATGGACAATTTTCATTAATGATTTCATCTTGGTTTCCATATAATATTAATAGTTCTAAATTAGTATTTTTTTCCACCTATTTATATCAAAGTTTTGCACTTATCATAACAGCTTGGACAACAATAGCAAGTGAATGTTTTGCTATGATAATTATACTTCGAATTGGTGGACAATTAGATATTATTATTCATCGTTTAAATTCATTATCCATTGGAAATTATGAAAATTATCCCGAATGTGTTAAATAT…	858	4
LbouOR201	ATGTTTTTATCGAAAATATGTCGACCTCATAATTTTCATGAGAATGAAATATTGCAAAATTGTTCTCAGGCAGGAAGGAAAAGTTCGATTTATTATTTTATAATAGTTGGCACAACAGGAACAATATTAATTTTATTGCCATTATTTTCAATGCCAAATAAAACTCTTCCAATTGCATGCTGGTTACCAATTTCAATTGAATCAACATTATTTTATTCAATAGCATATTTTCATCAAATTATTTCCATCACAATAATAGTATTTATTTGTATTGGCACGGATTCATTAGCATTAACATTGATGTTACGTATTTATGCTCAATTGGAAATAATAATTTATCGTTTAAATTTACTTTCACGTTGTGAAAAAATTAATGAATTTATTTCAATTGACAATAAT…	858	5
LbouOR1	ATGCAAAGTATGTTTTCAAATAAAATTTGTCAATCCCGTGACAATTATGAATCGCAAATATTAGATAATGTTTCAAAAACGTGCAGAGCCAATACCATCATCTTTCAGGCAGCATTTTATTCAGCTGGAATGATGTTATTTTTAACATCATTTGATAAAAATGGAAATATTTCATTGATACTTAATACATGGACACCTAACGATATTAATAATTCGAAATTAATTTTTTTTATTTTTTATTTTTATCAAACATTTGGATTATTTATGACGTTAATGATATTATTATCAAGTGAATGTTTTGCTATGATTATTGTACTACAAATTGGTGGGCAATTAGATATTTTTGTACATCGTTTAAATTTATTGTCTGCTGAAAAAAATGAAAATTCCTCTCAATGT…	867	4
LbouOR60	ATGTTCTTGCAAGAAACTTGTATTCCTCGCGATAAATATGAAATGTCAATTTGGAAAGGGTGTGAGGATTTTAGTAGATTCCTAACACGGATTTTTGTAATCATGTGTTGTACAGTTGTAGTAGGCACTTCATTCTTACCATTATTAAACATGAAAAATATACAATTGCCTTTTAATTGTTGGACCCCTTTTGATATTGATTCAGAATTTAGATTTTGGGTTAATTATTTCTATTTAGCTTATAGTTCCTTTGTAGTAATATGTGGAACTGCTGCTGTAGAAGTAGTTGCATCAATTCTGATGCAACTTATGTGCGCTCAGCTTGAAATCATGGGATATCGATTATTAAAACTTATTTCTTTGGAAAACAATAATTATTCAACAAAAGATTTTTTTAAA…	870	4
LbouOR50	ATGAAGGGTGAAAATGCCTTACATGTTTTGACAACATACACTCGCTTAAGTCTTGCATGGTTTGGAGTATGGCCATCTCATACAAATAAAACATTATCAACAGTGTTATTTTTTATCAGTATCACAATCATAACATTGACTGTTGTCATACCACAAGGCATTAAATTAATCCAAGTTCGAGATAATTTTGACCACATGACCCACATTATTTCAGTTGCAGAAATACCATATTTGATTGCATTGACAAAAATGAGCGTACTTTTTTATAAAAAAGAAAAAATGACGATTCTCTATAACAACATAGTTAATCATTGGAAAGAAACAAGAAGTAATGAAGAAATAAAGATAATGATGAAAAAGGGTGACGAGGGTAAAAAAATTGCACTCTTATGTATGTTC…	879	6
LbouOR172	ATGATAAACTGCACGCCGGTAATTTTTACAGGAATTGCTTCTCTTGTTTTTATCATCATTATTGTATTTAAACAAAAAAAGTTTGGTCAACTTTATCGGGAAATTAAATTTGACTGGGAATTTTGGTCATCCAAACAAGAATTATTAATTATTTCTAATTACGCCAATCATGGAAAATTATTTACAATTTTTTATACAGGCTGCCTAATGGGGACATCAATTATTGATATAATATCGCTTATAAGCCCAACGATTCTCGATATTATTTCACCATTAAATGATTCACGATCAAAAAAATTGCCATATGAATTTTATTATTTTGTCAATTATTACGAGAATTATTTTTATTGGATTACATTTTTTTTCTCGTTAAATGATATTTTAATAAGTTCCATTCTT…	879	5
LbouOR32	ATGAACGATAACTACTTGGAAAGTTTTTCATCATTCTCTCGAATTAGTATCGGAACTTTTGGAGCATGGCCAACTCAAAAAAATGAAAAATTATCAAAATGCTTATTTATTATTAGTTTATTTTTTCTTGCTTTCGGTGTATTTATTCCTCAAAGCATTAGAGTGTTTCAAGTTTGGGGAGATATGGATCGTTTGAGTAATGTCTTATGTGTAGCAGAACTACCGTACTTGGTCGCTTTCATTAAAATGATCGTACTTTATCGCAATAAACAAAAAATGTCAACTCTTTACAGTTTTATGATGGACGACTGGAATAGAAAAAAAAGTAATGACGAATTAGAAATAATGATAAAAAGTGGTGACAGAGGGAAACGATTTTCGATGGTGTGCATCATTATG…	897	3
LbouOR141	ATGAAAGACCTTCTTAATCGTTTTAAATCAAATTGGACAATGATGTCAGATACAGAAATTCAGACACTGCAAAAATTTTCAGAAACAGGGAAATTGGTTGTTATAACATATGCCGGTAATTTTTCAAAAAGTCCTTTGATAACACTTTTAGAATCAACTGTTGTGTATTCATCAATGTGCATTTATTTAATGTCTTCATATGTTCCACAAATACTTGATATTATTAAACCATTAAATGAATCTCGTCCAAAAAGAAGGGTTTATAGATCAAATTATTTAGTAGATGATGATGAATATTTTTATACTCTTTTATTTCACGAGCAATTTTGTTTTATTTTAAATATAACAACCGTAATTTGTGTAGATGCACTTTACGTAAAGAATCGAATAGAAAATATT…	900	5
LbouOR59	ATGTATGTAATTTTTTCAAAAATTCAAAATGATTGGGAAACGTTAACATCAAAACATGAAGTCTTTGTTTTAAAGAAATATGCAAATAGATGCAGATTATATAATATTGTTTGCTTTGGTGGATTTTTTGGAAATATGACAATTTACTTGTTTACACGTTCTATTGTGTTACTAATTGATTCGTTTAAAGATAACAACATAACTAGACCGGTTTTAGTTATTGTTGACTTTGGTTTAGATAAAGAAAAATATTATTATTTAATACTATTAACTCTTCATTTGGTTGCTTACTTATGTGCTACTTTGACTGTAAATGGAGCTATGATTTTGTCAATGCTACTTGAACATGCTTGTGGAATGTTTGAAATTATTGGGCATAAAATGACAACTGCTCTTAAT…	906	4
LbouOR93	ATGACTTATATTAAAATTTATCGTAATGATTTTGTCGCCTTTAAAAATATGTTTCTAGACACAATATGCAATCCAAAAAATAATCATGAATTGTCGATACAAATTAAATTTTTTGAAAATGACAGATTGAATTCACGAATTTTTGTGACTTCTTGCTGTGTTACTTCAATTTTGTTTATCCTAGTACCATTGTCAAAGGGAGTTGTAATCTTTAGAACTTGGATACCGTACAAAGTTAATTCTGAATTTCGGTTTTGGATTACCGGATTATTTCAAACAATATTTCTTAGTGTATCAGTTGCAATATATTCGGCAGTTGAAATTGTTGCTCCAATTATGATGCAACAAATATGCGCACAATTGGAGATATGCAAATATCGTCTAGTTAATCTTCCTCGT…	906	4
LbouOR194	ATGATTATTATTCTCATTAAACGTAAAACAGTTATTGAGACACAAAAATTATTTATGAATAAATTATGTCAACCAAGAGATAATTTTGAATTAGATATTTTACAACGAACATCAATTTCTTGTAGATTATATACAATTGTCTACTTAATTTTAATGAATTGTACTGCATTGTCAGTTTTATTATTTCCACCAACAAAAAGTGGTGATTTAACATTACCACTTAAAGTTTGGACGCCATATAGTCTTAATTTAAGAAAATTATTTTTCTTAACTTACATACATCAAGGAATTTCTGCATTATTGGCAGCTTGCGCAACTTCAGCTGTTGAAAGTTTAGCATTTGTAATAATTATACAAATTTGTGCCCAATATGAAATTCTCAATCATCGATTAAATTTA…	906	4
LbouOR9	ATGATTTCCATTTTTTTACAACGTACAACTGTTATTGAATCAAAAAAATTATTTATGAATAAATTATGTCAACCACGTGATGATTTTGAATATCAAATATTACAACGAACTTCTAATTCTTGTAGATTTTACACAATTGTTTATACAATTTTAATGAATATTTCCGCTCTATCGGTTTTTGTATTTCCACCTTCGAAAAAAAGTGAATTTCCATTACCATTTAAAATTTGGACACCATATAATTTAAATTATAGACCATTTTTTATTTTATCTTATCTACATGAAGGAACGGCTGCTGCATTATCGGCTTGTGTAACAAGTTCTGTTGAAACATTAGCTTTAGTTATTATTTTACAAATTTGTGCACAATATGAAATTCTTATTCATCGAATAAATTTA…	909	5
LbouOR199	ATGTTAAGTATATTTTTACAAAGTAAAACTGCAATTGAATCAAATAATTTATTTCATAATAAACTCTGTCTACCGAGAGATGATTTTGAATTAAAATTATTGTTACAGACATCATATACTGGCAGGTTGTATACAATACTCTACTTAGTTTTAATGAATTTTTCAACTCTGTCAGTTTTATTATTTCCACCATCGAGAAGAAGTAATTTTCCATTACCATTTAAAGTATGGACACCTTATAGTCTTAATTCAAAATCATTTTTTATTTTAACATATATTCATCAAGGACTAGCAACAACATTGGCAGCAAGTGTAACAAGTTGTATTGAAAGTTTAGCATTGATTATAATTTTACAAATTTGTACACAATATGAAATTTTCGTTCATCGATTAAATTTA…	909	5
LbouOR15	ATGACCAATTTTCTACTGCGACGAGAAGATATTATAAAATTGATAAGAATTTTAAGTGAAGATTGCTTAAAAACTCGCAACAATAAAGAGAAAATAATTCAAGACAAATGTGATTTTACAGCTATATGGAACACGAAGTATTTTGTCATAACAAGCTATGCCACAGCGTTAGCGATGACATTAGGAGAATTAACAAAAGGCAAAAATAATATTAGTTTGCCAATCAAAGCTTCGTTTCCTTATGATTATAATCAGAGATTAGCATTTTGTTTGACATATATTAGTCAATGTGTGACTATTTATTTTAGTGCATTTATTACTATTGCATCCGAATCATTTGTAATGACAATGTTGATTCAAATTTGTTCTCAACTAGATATAATAAGTCATCGACTACAA…	921	4
LbouOR144	ATGATAAATTTTCTTCTAAAACGTGAGGATATTATAAAATTAATAACTATTTTAAATGAAGATTGTTTAAAATTTCGTGACAATAAAGAGAAAATAATTCAAGACATTTGTGATTACACAGCTAGAAGGAACACAAAATATTTTTTCATAATAATCTTAATAACAGTGTTAACAATGACAATTGGTGGTTTAATGAATGGAAAAAATAATTATAATTTGCCAACGAAAGGATCATTTCCATATAATTATTATAATCAGAAAATAATATTTTATTTAACATATATTGTTCAATCTTTATCAATTTATTTATGTGGTACTATATCTGTTGCATCGGAAACATTTGTAATGACAATGTTGATTCAAATTTGTTCTCAGCTAGATATAATATATTATCGTTTA…	924	4
LbouOR108	ATGATCTTGGCAATATTTTTAAAAACCGCAATTTCATGGAGGAAGCGAAGATATATGAAAAATGTTTTAATCAAAATGATGGATGATTGGTATCAAATAAAAAATCCTGAACAATTAATAATTATGAAAAATCATGTTAAATTTTCTCATACATTTTTTGTGAATGCATTTATTGCATATAATTTTACAATTCTTTTATTTCCCATTTTTGCCCTACGTATATATTTTACTGAGTCTGTTGAAAATAGACTTCTACCATTATTGGCAAAATTTCCATTTTCGAATAAAACTTCTCCAATCTATGAAATAATATATATTTTACAAGCTATTCTTCTCATTTTTGCTGGTAATGCCTTTGTTGTCTTAGACACATCTTACGCAGCAATGATATTACATGCT…	936	4
LbouOR122	ATGGTTACGACGTTATTTGTGAAAATAATAATTTCATGGAGGAAGCAAAGATATATGAAGGAGGTTTTAGTCGAAATGATGGATGATTGGTGTCAAATAAAAAAACCTGAACAATTATTAGTTATGAAAAATCATGTGCAATTTTCTCATAAATTTTTTGTTTGTACATTAGTTATGTATAATTTTACAATACTAATGTTTCCAATTGTTGCACTACAAACATATTTTACCGAGTCTAATGTGGAAAATAGACGTTTACCATTATTGGTAAAATTTCCTTTTCCTATAAAAAAATCACCATTCTATGAAATTATTTATATCTCGCAGGCTATTCTTCTTATTTTGGTTGGTAATATCTATGTTGTCTTAGACTCATCATACGCAGCTATGATAATGCAT…	939	5
LbouOR83	ATGGTTTTTGCCATTTTAATAAAAATGACAATTTTCTGGTGGCAACGAAGGTACGTGAAAGATGTTTTAAACGAAATGATGGACGATTGGTGTGAAGTGAAATCACCTGAGGCATTAATTGTTCTAAATAAACATGCTCAATTTTCTCATAAATTTGTTATAAACACAATAATTGCATATAATCTTACAATTATGATGTTTCTTGCTGCTGCTCTTCGAACATATTTTAGCGAATCTGTCGAAAATAGACTTTTACCATTATTAGCAAAATTTCCTTTTTCTAATAAAAATTCTCCAATTTATGAAATTTTATACATCATTCAATCTTTTCTTCTTCTTTTGGATGGTAATATGTATTGTTTAACAGATTCTTCCTATGTTTCTATGGTACTACATGCT…	942	5
LbouOR11	ATGGAAAGTTTTGCTTTTGCACAAACGGCTTTTGATTCTTTCAATCATATTATTAAAATTAGTAAAATAAATCTTCAATTGCTTGGTATCTGGCCAAATCCATATAAGTCGGAGAATTTACTGACATATTGCCATGTAGTTCTTGTTATTATTCTCATTTTCATCTTTGTAAATATTCCTCAGACGACAAAATTATTAATGGTACGCAACGATTTGGACAAAATGATTGAAATTCTTTGTACTGCTGATATTTCTGTTGCTGTTGCAATAATGATGATTTTTGTTCTATGGCGAAATAAAGAAACATTGAGACCTCTAGTTACTGTAATAATACAAGATTGGATGAAACCAAAATCAAAAGAAGAACACAATATAATGGTGAAAATGGCACAAACATCA…	948	3
LbouOR61	ATGCAATTTCTTTATCCAGTAAAACAATTTTTGAATATTCAAAATTATTATTACTGGGTTGTTGCAATCACATTTTTTGGTACTTTTGCTATGATCAGTGGATTCGTTGCTTTTGATACAATATTTGTCATTTTCATTCAACATGCTTGTGGAATGTTTGCAATATTGATTGAACGTTTAAAAAATATAAATGGAGATAATGCCATTTTTCTCAAGCACAACAATAATAAAAATCAAGATAAAAATTGTAAAATTCTTATTGAATGCTTGGCAGTACATGAAATAATTATTGAATTTACAGATTTAGTTAATTCTACCTTTTCTTTAGGACTACTAATATCAACTATCTTAAACTCAATTCTTTTAAGCTTCACATCATTTTGCGCTCGTGAATATAGA…	954	5
LbouOR43	ATGGTTTGGAGTTTCATTCTCGATTATCTGCATAATGCTGTTCTTGGTGTAACGCAACAAGTGTGGTCTTTTTTCTATAAACAATTAAAACCTGCGCAACGTAAAACTATCGACGAGCGTCTTTTACAAATACTTCTACCTCGCGAATTACGAAGAGTTTTACTAAAAATATCGGAAAAAAGCCTTCGGAAAGGTACACATTGGAAATCGTGGATGCTCTATTTATGCTTACCACTATGCTCTGATTTAATATCAATAGAGTTATTGGAACATTTCGCGTTATTTGTCAATAGTATGTACACTTTGTTTAAAATGAGTATTACGTTGGAGGAACTTGATAAATGTGAGCAAGATTTAATTTCTTTTGTTGCGAATTTAAAACAAACAATTAATGGACCA…	966	4
LbouOR148	ATGTTGATTATAAAATATATTCAACAATTAAAAGATATTTTTAAGATAAAAGAGAAAAGTTATTTTGATTATGCAGTATCAATTAATCGTTGGAATATGCGATTACTTGGTATTTGGCCAACTGAAGAAGAAATTTTTTCTAAAATTACATATTGCTTGGCAATTTCATTTGTAGTTCAACCGGCAATTCCAGTGTTATGTTATATTTCAAATATAAAAAATATTTTTAAAGATTTAGATGCAATTTTGTTATTTTTGATAATAATAGGAAGCACAATAAAACTTTCATTTATGAAAATTCATAAGAAAAATTTAAAAATTATTATAGAAGAAATGTCAAATGATTGGAAAATCTTAACAAATATGTGTAAAATTAATCAAAATATTTTAATTTCAAAT…	966	5
LbouOR110	ATGACTATTTTTTCTCTACTGGTGCAGGGAATCGCTGCTGCTTTCAAAGCATTATTACTATTGTCCAAAAGGAAACGATTGAGAAATTTAGTTTTCCTTTGCAATAGTATATGGAAAAGTATAAAGAACGATGAAGAAGAAGCTCAAGTAGTGAAACATTATGCAACAAGAGGACTATATTTCACTTACGGTTTTTCTCTTATTGTTTTCACGGCTCTTGTGAATGTTATTTTACAGTCAGCTTTTGATGAGTTTGTTATTGATTCCAATGGAACAATTATAACAAGCAGAACACTTCCATATCCCTCAGGTTTATTCCACGAGAATATTCAAATATTCAATATATGGTATATATTGCAGATTCCAGCTGGAATATTTATAGTCATACTGATTGTTGGA…	978	6
LbouOR3	ATGTTTCAATCACACAATAGTATCGACACTCAAATAGAGAGTATTTTTTATTGCTGTACATTTGTGACGGCATTAATTAAACTGGGACTTTTATTTCGAACACGTAAAATATTTATCGAATCAAATCAATTGTTTTTGTCTGAAATTTGTCAACCTTGCGATGATAAAGAAATTGCTATACTACAAGACTGTTCTCGTATAGGAAGACAAAATACAATTTTGTTTTTTCTCATGTTGCACATTAATGGATTTATAATGTACTTGGTACCATTGGCATCGAAAAATATTACAACACTTCCATTACCAGCATGGTTACCATATTCTCTTGATTCGAGTCTTGTATTCATTTTTTCATATTTACATCAATCAATTGGCATTATTATGACCGTGACAATTTCA…	987	5
LbouOR25	ATGATTTCAGTTGGATTGTCACTTATTTGTTTTATATTTATTTCATCCGAAAGGATCAAAGATGCGATTATTGAAAATTCATTTTTACTATTTACATTACTTAACGGTTGGGTGAAAGCATTTATATTTTTATCCAGACATAGAGGTATTAAATCTTTATTGAAAACATTGCTGGAGGATCACTGCCAACCTCAGGACATCACTGAGCTTGAAATGCAAAAGAAATTTGATGAAGAAGCCAAAAAAGTAACATTCATTTATATAACCATAGTTATAGTGGGTGTAATTTCCTACTATTTTTCAATATTGATAAGTGATGAAAGAGTACAAGCTCTTAATACTTGGCGACCTTATGATATTAATTTAAAACTACACTTTTGGATAACATGGATTCATGAA…	999	7
LbouOR164	ATGGAAAGACATGAAAATGTCGAAGCTTTTGCACAAATTGTTTTTTATTTCTTCACAACTTTTGCCACTTTTATTAAACAGATTATTATTACAAGAAAACGTAAAATATTTATAAAGACAGATGAAATGTTTTTGTCTGAGATGTGTCGACCTCAGGATATTCACGAGAATGAAATATTACAAAACTGTTCACGAAGAGGAAGGAGAAATTCGATTTATTATTTTTTAATGGTTTGTACCACAGGAACAATGGTGATGTTGTTGCCATTAGCTTCGATGCCAAATATGATTCTTCCAATTCCATACTGGTTACCATTTTCACAAGAATCTACACTTGTTTATTCTCTAGCATATTTGCATCAAGTGATTTGTTGCATTATGATAATATTTATTTGTGTT…	999	6
LbouOR147	ATGTTTCTGAAACAAAAGAAAATTGAACAACTTTTAAAAAGATTGAAGAATCCAATTTTCATTCCAAGTCGACGTGAACATTTTGCAATAGTGAAAAAAAGTGCTAATTATGCAAAATTAAATTCTGCAGTATTTCTCACTATGTGTTTGTTGACTTGTGTATGGTGGATTATATTTCCTCTTGTCGATGTTAATCAGGAAAAGGTTTTACTCTATGGTGCTTGGTATCCTTTTAATGTTACATCAGATCCTTATTATACATATGCGTATATATTTCAATGTAGTATGGTTTTATTAACTGCTAATCTGAATTCAATGATGGATATGATTGTAATTTCATTTTTTATCACAATGATGGGACAAATAGAAATGCTTAAAATTGATTTCAATAAATTAACC…	1008	6
LbouOR225	ATGTCCTTCACTGTAAGTGTTTCACTTTCTATCGAGATGGAATTTTCACTGCATATAATGGCTCTATTTTATTGTGGTGTATGGAATGAAAATATTAAATATCCTTTACTATATATTGTTTATAAAATTATAGTATTATCAATAGTTTGTCTTTTTTCAATTTCATTATTTACGGAATGTATAAGAAATTATGGTTCAAATGATGATAATTCAATTCAAGGATTATTTATTGCGGTGCCATTTTTTGCTGCCGTTTTAAAATTAATAATATTCTATTTATTTCCAAAGAAAGTAAAAAAATTAATAAAATTGTTTAAAGCAAAAATTTGTCAACCAAATTCTGATGAAGAATGGATAATATGGAATGCATATAAAAAAAGTGTTGATTCAATGTTTTGG…	1011	8
LbouOR12	ATGGATGGCAAAGAGTCTCTGAATTATTTTATGAAATTCAGTCGAATGACTCTTCAATTACTTGGAGTATGGCCCGATCCTGATAAAAATAAATATTTAGCAACTTTTCATTTTTTCGCAATGGCAGTGTATTTATTTTCATTTGTAATTTTAGCACAAACAATACAATTAATTATCATTTGGGGTGATTTAGATGCAATGTCTGAAATTTTAGCTTGTGCATTACTATTAATATTAGTTGCCATGGCAAAAATGACATGCCTCTGGTGCTATAGAAAAAGAATGATAAAACTTCTTGCCTTTATTATTCAGGATTGGAACAATGCAAAATCACATGAAGAACAGAATATAATGCTCGAATATAATCAATTTAGCAAGAAAATATCGCAAATTTATATT…	1020	4
LbouOR52	ATGTATAAAGCCGAATTTTCAATAAAACTTCTTACAATTGTTGGTGCTCATAGACCAATAAGTTGGTCATCGTTCATTGCAAAGACTTTTGTTTCTTGTTTCAAAATGGTAATCTTCCTATTTCGACGAGAAGATATCATAAAATTGATAAATATTTTAAGTGAAGATATCTTTCAAATTCGTGACAATAAAGAGAAAATTATTCAAGATAAATGTGATGTTACAGCTAGAAAGAACACAAACTATTTTTTCGCAATAACCTTTGCCACAGCGTTAACGATGATATTTGGAGGATTGATAAAGGGAAACGATATTAGTTTGCCATTGAAAGCATCATTTCCGTACAACTATAATCAGAAAGCAGCATTTTGTTTGACATATGTTGGTCAATCTGTATTT…	1023	6
LbouOR176	ATGTATTTTATATTTACGTGCTCCATTTGCATGCATCTATTTCAAAAACATAAAGATAACGATGCATTTTCACAAAGTTTATTCTATTCCTCAACATTTGTAATGTCTTTTATAAAAATTGTAATTATTTTAAAGAAACGTGAAATATTTATGAAAACACAAGAAATGCTTATGTCTGAAGTTTGTCGACCTCAGGATCATTGGGAAGTCGAAATTTTGTTTAATTACTCGCTGAAAGGAAGGAAACTTTCCTTTTATCATTTGATAGGAGTACATATTTCGGGAACAATGGTTTTAATGTTGCCATTAACATCGCTGTCAAATATAAGCCTTCCAATCCCATGTTGGATACCGTTTTCTTTTGAATCTAAGTTTGTATTTTCTTTATTATATTTGCAA…	1023	6
LbouOR134	ATGATCAGTGTTTTAATATCAACTATTCTTTCTGCATTATATATAGCGAAAAATAATAATGAAAAAGTTGATATGATTGGTCCGGCATTTTTTTACACAGTGTCAATAACAAAATTTTTTTTCTTCTTCTATCATAGTGAATTATTTAAAAAATGTTTAAATTATATTAAAGAAGATTGGATGCTAGTTAATAGCAATGAAGAAAGAGAAATAATGTTAAAAAATGCAAAATTTGGAAGAAAACTTTCAATTTTTTGTACTATTTTTTGGTACAGTGGTTGTTTTGGACATCATTTTTTAAAACCTCTAATGTCTGATAGTTTTTTAACTGTAATGAATATTAGTATTAAACCATATCCATCACCTGTTTATGGTGATATTTTTAATACTGGTTTAAGT…	1029	6
LbouOR160	ATGTCATTGGAGGGAAAAATGAAATATAATTTTGATTTTGCCGTAAAATTTAATCGTTGGAGTATGCAATTATGTGGATTATGGCCAATTGAAGATCGTTTTTCAAATTTACGATTTTATTTTACATTAATATTTCTCTTATTCATAACTGTACCAGCAATTGTACAATGTTTTTATTTAAATAATTTATTTCAAGAAGTTGAAACTATTTTTGTAACTATCAATCTTATATTAACATTATTTAAAGCAATTTTCATTGGTAGATCAAAACAAAAATTATTACCTGTGATAAATAATATGATTGACGATTGGAATTTAAATACATTATCAAAAGAATCAAAATGTTTAATGATATTTAATTCAAAACATGCAAGATTTCTTAATAAATTGTGTTTAACT…	1035	6
LbouOR51	ATGTTGAAGTCAGTTGGATTATCACTTGTGTGCGTGATAATTATTTCCTCAGAAAATATCAAAGATGCAATTGTAGAAAATTCATTTTTATTATTTACGTTACTGAATGGTTGGGTTAAAGGATTAATTCTTATATGCAGAAGAAATCATATAAAATCATTGTTACGTAGTTTATTAGATGAACAGAGTCAACCATTGGATAGTACTGAAGAAGAAATACAAAATAAAGTTGATAAAAAAGCTAAGAAAATTACCATTATACATGCAACATCAGTTGGATTAGCCGTAGTATCAATGTATTTTGCTGTACTTTCCAAAAATGGAGATGAAAGAATAAAAATATTAAACTCTTGGCGTCCCTATAATTTAAGAGTGCCATTATATTTTTGGATCACTTGG…	1041	6
LbouOR96	ATGTTACTGTTATTACCTGCAATATTAGATATTTACATTGTTTGGGGTAACAGTTATGCCCTTATTCAGAATTTGTTTATGACAATTCACTTACTTTCTTTAAGTCTAAAATTTACTCACGTTGCCATAAATCAGACTGTTTTTAAGGAATTGTTACAAATGATGAAACATAATTTTGATAATTCATTATGTCATACAGCGTCAGATGAAGAAAAAGAAGTAATGCTTAAATATGCTCGTTTCGGAAGGCTTGTGACAAAAATTTTTCTCTTTTGTATTTATTACTTTGAAATTATGATATTTTGTATGCCTTTAATATTTGGAGCTGATAGTGATCCAGTCCGTAAGAAACGTTATCCAATTCGTGCCTGGTATTATTGGGATCAAAACTCAGATTTC…	1044	5
LbouOR118	ATGACATGTGTTGTAATATCAAATATTCTTTGTACAATATTAAAAGCAAAAAAAATTGAAGAAAAAGTCGATATCATTGGACCAACAACATTTTATATAATGTCATTATTAAAATATTTTCTATTTTTATATCGTAGTGAATCATTTAAAAAATGTTTAAAATATATTGAAAATGATTGGATGCAAGTTAATGTTAATGAAGAAAGAGAAATAATGTTAAAAAATGCAAAATTTGGTAGAACAATTTCAATTTGGTGTACTATATTAATGTTTAGTGGTGGTTCTGGTCATCATTTTTTTAAACCATTATTGTCAGATAGAATATTAACTAAAATGAATATTAGCGTTAAACCATATCCATCACCAGTTTATGGTGATATTTTTAATACTGGTTTAAGT…	1044	6
LbouOR6	ATGATTTCTTTTATTATTGCTCAGATTTCAGGTTTCATAAAAGTATCTGGTAATATTGACTTGATGTTGTTGTGCATTCCGCCAGTATGTTATAGTTCAATAAGTGCAATTATTTTTATAAATAACATTATGAAAGTAAAACAAATGAATGTTGTTTTTGGAAAAATGCAAAACGACTGGGAGACATTAAAATCAAAACGTGAAGTTGATATTCTACATAAATATGGAAGACAATGCAGATTTTACACTATACTATCCTTTATTGGATCATTTGGTCATGCTACAATCTATGTGTTTTCACATCTTATTCCTCTAGTGATTAACCTTTTTAGAAATAATCATGAGCATCGACCGGCTAATACTCTCTTTGAGTATGGTTTAGATGCAGAAAAATACTAT…	1050	6
LbouOR31	ATGTTTTCTTTCCTTGGTGCCCAGATTGCAGGAATGATAAAAGTATTGGGCAATATTGATTTGGTATTGGAGTGTATCCCACCAGTATGTTATGTTTTAGCAGCTACAGTTTTATTTATAAATAACAATCTACAAGAAGAACAAATAAATGTAGTTTTCTTGAAAATGCAAAATGACTGGGAGGTATTAACATCAAAATATGACACTAATATTCTACACAAATTTGCCAGAAGGTGCAAAATCTACACTATGATATTCACGTTTGGTAGCTTTGGAATACTTACAGTTTACTTGTCTTTAAATTTAATTCCTCTGCTGATTGGCATTTCTAAAAATAGTCCTGAACAAAAGCCATTTGTCTATCTTCTTGAGTTTGGCATAAGCGCAGAAAAATATTAT…	1050	5
LbouOR36	ATGATTTGTGCAATTTTATCAAATATTTTATCAGCTATTTTTGAAATGAATGAATTACATGAAAAAGTTGAAATTACAGGACCAACAAATTTTTATATTATGAGTTTATCAAAATATTTATTAATTTTATTACGTGGTGAATCGGTGAAAAAATGTTTTAAATATATTGAAAATGATTGGAAATTAAAAAAAATTGAATTACATCGTCAAGTTATGTTAAAAAATGCCCGTTATGGAAGATATTTAATAATAATATGCGCTATTTTTATGTATTTTGGTGGTTTTGGTTATCATTTAGTTAGGCCATTATTATCAGAGAAAATAATAACTGAAATGAATCAAACTGTTTATCCATATCCAGCGCCAATATATGGAAAAATTTTAAATACTGGTCAAAGT…	1050	4
LbouOR40	ATGATTTTTGCAACAATGATTGAGGGAATGGATCTCTATTATTCTTGGGGTGATATAAAGGCTATTACATTTTGTGCTCCTTGTGCAAGTGTTGTTTTTTCAACATTGGGACAATTATTATCATTCGTTTATTCACGAAATGAAGTATTGAATTTTAATTCTTACACAGAAGAAACATTTTGGAAAATTAAATACAATAATAAGGATTTGTTTATTTTAAAAAAATGTAATAAAATTTGTATTTTTTCTTGCCTTGGTCTTACTATTTTACTGCAAATAATTGCATGGCATTACGTGACTTTGCCAATACTGGAATACAAAGGAAATATATCTGAAAGAATTTTACCTTTTAATCTATGGTTTAATATTCCATATAAGGAAACTCCTTTTTATGAAATT…	1050	5
LbouOR46	ATGGCAATTAAAATTATAGGTTTTCAGATTGCAGGATTTATAAAAGTATTGGATAATATTGACATGGCATTGCAGTGCGTTACACCAATATGTTTTTCTTTAATGTCTGCCATTCTTTACACAAATAACAATCTAAAAGTGAAACAAATAAACGCTGTTTTTGGAAAAATGCAAACTGACTGGGACACATTAATAAAAGAAAATGAAATGATTATTTTACACAAATATGGTAGAAAGTGCAGAACTTTCACTACCATATACATTTTTGCTTTTTTTGCAAATTGCTTTTTCTACTCTTTATCACTTGGCATTCCTATCTTACTTATAATTATGAGAAATGATGGTACACCTAAGCCGCTTATGTTTTTCATTGAGTGTGGCATAAATTTACAAAAAAAC…	1053	6
LbouOR180	ATGTCATTAACTGTACCAATTGGTATCAATCTCTATAAGGCTCGACATAATATGGATTATTTTTGTGAATGCGTGTCTATGGCAGCTATCATACCATTAGGATGGATTTCCTATTATTTTCAACTTTCTAAAACATCAACGTTGCGATCACTTTTCACTAGCATGTTCAAAGATTATGAAACATTTCAAATTAATAAATACGAATATGAAATTTTACTGAAATTTGCAAAAAAGACACAATTCTTTGTTATGGTATATTTAGTTTATACATCATCGACGTGTATTTTTTATTGTCTAATTGGACAAATTCCTTATTATCTAGATTTTATCATACCCCTAAATGAATCACGTCAGAAATACTTTTCAGCTGAACTTGATTATATTTTTTTTGATAAATAT…	1053	5
LbouOR44	ATGCTAATATTTGTATTATCTCAACTATTTCTACAGGTTACTTCAACTTATTGTTACTGGCCAGATATGGATATGTTTATTGAAAGTGGTTCGCCTATTCTTATTGCTGGAATATGTGCAGCAAAAATAAGTAACTTTATTATAAACTCGAGAAAGATGAAAAAACTTTTACTAAAAATGCAAAGCCATTGGATGTCTTTAAATGACAGTTCTGAAATTGAAATTCTGAAGAATTACACAATTGCGAGTCATAAAATGACATTACTTTATATGAGAATTGTGTATTCTGCTTTAACAGTTTTTATGATAGTACCCACACTTCAGTCAATTGCTGAAAACGTTTTACCAGGACGAAATCAAACATATCCTTTACCATTTCCTATTGACAATATTGTTAAT…	1059	6
LbouOR42	ATGTATATTTTTGTGGAATTTGTTAATATTCTATTGAATTACAATGATGTTAATAAAATTGCATCAGGAGGTCCTCTTTTTATTACTAATTGTCTGCATACATTTAAGTCTCTGACAATTATTCGTTATCATCGACGAATACAGAAACTCCTTTTGGTTATTGAAAGTCCAATTTTTTCTAAAGATAATTCAAGATATAGAAATATTATGTCGTCTTATGCATGGCAGGGAATATTTCATCATAGTGTATTTCAAATTTTTGGAACTTTTGCTGTTCTTTTCTGGGCGTGTATTCCAATTAGAGGTTTTATTAATGGGAGTGAAAAAAAATTACCCTTAGATGGCTGGTATCCATATGATGTTAATAATAATTTAGCCTTTATTCTTACTTGGACACAT…	1062	6
LbouOR81	ATGTTTTTTATTTTGTTTTCGTCTGTAGGTGCTCAGATTGCAGGAATGATAAAAGTATTTGGTAATATTGAATTGGTATTGGAGTGCATTCCACCAATATGTTATGGTTTAATGAGTTCAATTCTCTATATAAATAGCAATCTGCAAGTAAAAAAAATAAACGTTATTTTATGGAAAATCAGAAATCATTGGGAGACACTAACATCTGAAGATGAAGTTGCTATTCTACATAAATATGGCAGAAAATGCAGGACATATACTAAGATATACACTTATGGATTATTTGGAAATGTTTTACTCTACTATTCAGCATTCAGCATTCCTTTGTTGATTAATGTTATTAAACATAGTAATAAACCAAAGCCGCATATGTTCATTCTTGAGTGCGGTATAGATTCT…	1062	6
LbouOR129	ATGAATTTATCTCTCGTTATTGTCATGATAACTGGTCTTGTAACGTTGGACTTAAATTTTGATGATATTCTCAACAGTGTAACTAATATTATGACTTGCATAACAATAGGTGTTAAATTAATAAATTGTATCTTAAACAAAAAAAAGATGAAGTACCTTCTTAATAGTTTTGAAACCAATTGGATGATGATGTCAGAGACAGAAATTGAGATAATGCAAGAATGTTCGGATTCAGGAAAAATTATTATTGTTTTATATGCAGTTCTCGTATATTCGTCAATGTCTTTATTTTTTATTACAACATACACGCCACAAGTTCTCGACATTATTAAACCATTAAACGAAAGTCGTCCAAGAAAAAAAGTTTATAGAACAAATTATTATTTAATAGATGGCGAT…	1074	4
LbouOR103	ATGTCTTCTAAAACAAAACGAAATTCAATAAAATTCAATAATAGTGACTATGTTATTAATTCATTTATTTTTTCAACTTTTGTACTAAAAAGTATAACTCTAAGAATAGCAATTTCAGCACCCGCATGTTATCATATTTGTAATCTCATTAAATATATAGTAATTTTATTTCGAATTGAAAAAATTGAAAAATGTTTAAAAATTATGAAAGAAGATTGGCGTTATATTGAAAATAATGAGCAACATGAAGTGATGATAAATAATGCTAAAACTGGACGTTATATAATTTTTATTTGTACTTCCATTATTTTTCTTAGTGGATTGGGATATAATATTCTAGCACCATTATTGAGCCATTCAATTGTAACACATAGAAATATTACAGTTAAACCATTTCCA…	1083	4
LbouOR191	ATGATAGGTACTGAAGTTGTTTTTAGTATTGCCTTCCACTGTGGTGAACTGAGACAAGCGGCTGATCATTTTCTATTTTGGACAGTGACAGTGATAGCAACAATAAAAACAATTTTACTTCGATTTCATCAACGTAAATTAATGAGAAATTGTAATAGCGCTAAAGCCGATTGGCTTAAAGAAGATGATCCAGAATCTCTGGTAATAATGGCACATCATGCAAAAGTTAGTCGAATTGTTTTCATCTTCCAAGCAATGTTCAGTTATTTTACACTTGTAATGTACGTGATTGCACCAATGGCAAGTAATTTAGAAGAGGAACAGGGTTTGCCATTGTCAACTGTTTGTGTATTTAGAAATATGTCAATATTGGAATATCAAAGTGTCTATGTTCTTCAG…	1089	5
LbouOR21	ATGCTTACAAGCAGGGCTACACCTCATATTACATTTTGCCATTATTGTGCAAACACCGAAGAGATGGACGTAGTAAAGAATCCATACTACAATGTTATCAAATTTATTATAATTATAACAGGACAAAGTGAATATCTACCTCTATGGCTAAACTTACCCATAAAATCTTTTTATTTATTTATTATGATATCTTTTATAGTTGCTCAGATTTCAGGTTTGATAAAAGTATTTGGTAACCTTGACTTGGTATTGTTGTGCATTCCACCATGCTGTTATGCTTCAATAAGTGCAATTATTTTTATAAATAACAATCTAAAAGTAAAACAAATGAATATTGTTTTTTGCAAAATACAAAATGATTGGGACACGTTAACATCAAAAGCTGAAAGTCAAATTCTA…	1092	7
LbouOR56	ATGGACATTTTGCCATTACCTTTTCGAACTCTGTCGTTCACTGGTCTTTGGAATAAAGACTCTAACTTTTCTTTTGTAAAATCAATTTACAAAATTTTTGTTGTCACCTCAATATTTCACTTTACAATATCGGAAGCTGTTGGCTTTCTGAAAATATGCAATACAGAAGAAGATTCAACTCAGGGTCTCTTTCTATCGTTTACATTTGCTGCACTTTGCTTAAAAATTCTTAATTTCCTTTTTCAGCAAGAAAAAATGTCTGATATAATACAAAATTTTCGAGTACAAAGTTTTCAGCCAAAATCACCTGATGAAAAAGTTATTTGGGAGAAATATAATTGTGAAGCGAAAAGAATTTTTTTAATTTTTCTAATTCTTTCACAATCAAGTGGACTGTGT…	1101	7
LbouOR170	ATGTTATTATTGAAATACACTTTATTTTGGAAACAATGTGATAATATTGAAAAATGTATTTTTATCATTGAAGAAGATTGGAAAAATATTGAAAATTCAGAACATCGAAATGTAATGTTAAAGAGTGCTAAATTTGGAAATACTATGATAAATGTTTGCGCCAGTTTTATGTATATTGGAGGTTCTTTATATCATTTATTAATTCCATTGACGGCAAATTCAATTGTTACAATTGAAAATATAACTGTTCAACCATTTCCAAGTCCAGCTTATGGAGAATTTTTTACAAGTGGCTTTTCACCAATTTATGAAATTATCTTTGCGATATTAACATTTTCAGGTGTTATTAATGATACATTGAATGTGATTACTTTTAGTTTGGCTGCAGTTTTAATATTA…	1107	4
LbouOR95	ATGTGTTGTATCGGCCAATGGCCATTTTACAGTGCAATACGTAATCTTTTCATTCAATGTTTCATATTTTTAAATCTTATAATATTTTTCATTATTACCATAGGTGGTGCTATTAAAGAACATGACTCTACCGAAAAAGTGATGGAGGGCCTTCCAATAATTTTTACAGGATTTAATTCATTAGTTTATTTTATTGTTTGTTCATTTAAACGAAATATGTTGAGTCGACTTTTTAATGATTTCAAATATAATGTGGAATTTTGGTCGTCTAAAGAGGAACAATTAATTATTTTTAATCACGCCAATAATGGAAGGATATTAACTATTTGTTTAATTGGAAGCTTATTTGTGACAGGAATTTTGTTTTTTGGCACGTCATTAACTTCACAAATACTCGAT…	1110	6
LbouOR13	ATGAATATTCTCCTATTGCATTTCAAAGCTCTATACTATTGCGGACTCTCCGGTGGAGAGAAAACACTTTCCTTCACTTATTCTATTTATAAATTGTTTATAGTTTTTTTACTATTTTGGTATACATTATCACATATTATTCAATATATTACAAATGGTAGTACAGATGAAAATGCAAAAAATGGACTCTTCATTTCCGCTCCATATATAGCAATATGCATGAAAATTGCCAATTATATTGTATGCGCTAAAGAAGTAATGAATTTAAGAAAAAAATTTGCAGTAAAAATTGGACAACCAATGTCAGAAACAGAATGGAATATTTTTCAAACATATAATCAAGAAAATAATACATTATTTGTTAGAATTTTAATTTTCACTATGATTTGTGGAACATCA…	1113	6
LbouOR126	ATGGATATTCTTCTACAAAACTTTAGAACATTATGGCTTTGTGGTCTATGGAATGAAAATGAGAAATTTTCTCCATTAATTTTCATATACAAAATAATAGTTCTATTTCTAATATCTCACATTTCATTGGGACAAGTTTTATATGTTTTTGCTATAAGTAAAAATGTTAAAGAATTAGCAAATGGATTAGTATATACCGTAACATTTGTGACACTTTGCGTTAAACTTGGCAATTTTTTATTTAAAATAAATGATATGAAAGGACTTTTAAAAATATTTCGTAAAGATATTTGTCAGTCTGTATTAATAGAGGAGAAGATAATTTTTAATCACTATAAAATTAGAAATGAAAGATTTTTTATTATTATAATGATTGTTTCACAAAGTATAAGTTTAACA…	1113	6
LbouOR94	ATGAAAGTAAACAAAAAAACTAATGTTTTGTTTCGATTTTTAAATATTTATGGAAGATTAAGTTCAACTTGGCCACCGTCTCTTAACGATAGGAGACAACAAAAAATAATCTATGAATTTTGTTGGTGGTTCACTTTAATTAATGTAATTAGTCTATTGATACCATTAATAATGGGAGTTTTTCATTTTCGAAACAATTTCGATATATTGGCTCAAGCCGCTTCTGAATTAACAGCACTTATGGAAGTTTTCTTCAACATGTTAATATGCAAATTACAAGGCAAACGTTTACAAAAAATTCTTCATAATATCCATATCTTCAAAAAAGAAGCAAATGAATTGGAAAAAAATATTATTGACAAATATACAGAAAGATATTTTAATTTTCATATATTTCTT…	1116	7
LbouOR119	ATGGACATTCTACCTCAAAATTTTAGAATCTTATGGTTTTGTGGCCTATGGAGTGAAAATGATAAATTTTCTCCAATTTTTTTCATTCATAAACTATTTGTTTTATTTCTAATTTCACACGTTTCACTGGGTCAAGTTTTATATGTTTTAATAACAAGTAAAAATATTAAAGAATTAACAAATGGTTTAGTATTTACTGTCACATTTGTCACACTTTGTATAAAATTAATAAATTTTTTGTGCAATGCAAAAAATATGAAACAACTTTTAAATATTTTTCGTGATAATATTTGTCAGCCAATATTTTGGGAGGAGGAAAAAATTTTAAATAATTATAGAATAAAAAATTTACGATTATTTTTTGCATTAATGATTATATCACAAAGTGTAAGTTTAACA…	1119	7
LbouOR124	ATGGATGTTCTGCCTGAAAATTTTAGAACCTTATGGTTGTGTGGTTTATGGCACGAACACAAAAAATTTTCTTTAACATTTTTCATCTATAAAATATTAATTTTATGTTTGATTTGTCATATCTCATTAGGTCAACTTTTGTTTGTATTTGTAACAAGTAAAAGTGTTAAGGAATTAACAACTGGTTTAGTATTCACTGTAAAATTCATTGAATTATGTGTTAAATTAATAAACTTTTTATTTAAAAAGAAAGAAATGGAAAAATTATTGACTATTTTTCGTGAAGATATCTGTCAAGGAATATTACGAGAGGAAATATTTATTTTAAATAAATATAGAATAAAAAATCGTCAATTCTTCTGGATATTTTTAATTGTCTCGGAAAGCATGACCACCATA…	1119	6
LbouOR4	ATGAAAATTTCACCTGAATTTCTTTTACAATTTGCAAAAATTGGAACATGCTTGACATTATGTTGGCCACCCTTAAATCAAGTTTCAAAATTAAAATTGTTACTATACGATATGTTGTGTTGTCTTTCTTTTCTATCGGCTCTCTGTTTACTTATTCCATTATGTAACTCTGTTTACCAAGATTGGAGTGACAGATTAATTATGACAAAATCAATTTGTCTTGCTTGTCCCGTGCTATTAGTTGCCATGAAGATTCTCATTTGCAGATTTCAACGCCATCGTTTTAAGATCTTGCTTCAAGAATTGATAAAATTTTTAAAAGAAGCCAATAAACCGGAGAGAAAAGTTATTGATTATTATGTCAAAAAGCATGTTTTTTTAAATTTATCACTATCTATT…	1122	7
LbouOR67	ATGAAAATTTCACCTGAATTTCTTTTACAATTTACAAAAATTGGTACATGCTTGACATTATGTTGGCCACCTTTGAATCAAGTTTCAAAATTAAAATTATTGTTGTACGATACTTTGTGTTGTCTTTCTTTTTTATCGAGTCTCTTTTTACTGTTTCCATTATGTTCCTCTGTATATCAAGATTGGAGTAATCGATTAATTATGACAAAATCAATTTGTCTTGCCTGTCCCGTGTTACAAGTCGCCATGAAGATTTTCGTTTGCAGATTTCAACGCCATCGTTTTAAGATTCTGCTTCAAGAATTGTTAAAATTTTTAAAAGAAGCCAATAGAGCGGAGAGAAAAGTTATTGATTACTATTTAAAAAAGCATGCTGTTTTACATTTGTCATTGTCCTTT…	1122	6
LbouOR230	ATGTTCAAAGGAGAAATATTATTTACAATATTTTGCATTTTTGGAATATGGCGTTCTGAATATTTCAATGGAAAATGGAAAATTATTCTCTATAAAATTTATACATTTTTTAATTTAACATTTTATTGTTTTTTTGTATTTTCATTTTTTGCCCATCTTTTACAAGTGATTAATAATGTTGATGAATTTACAAAAACACTTTTCTATTTTTCTACATCATTTGCTATTTTAATAAAAATAATTAGTTTTACAATTAAAAATAAAACTATCATTCAATTGCAAAGTATATTTTCGGCAAAAATTTGTCAACCACGTGATGTTTATGAATTTGAAATATTGGAAGAAATTTCAAAAACATCAAGGAACAACACGATAATTTTTCAAATAATGATTAATTCA…	1122	8
LbouOR86	ATGTTTCCTCTTCCAATACGGTATTTTTTAGGAATTTTTGCTCTTTGGCCTGGCAATAATAATAATTTTCTTTTTTATTTTTTTACATTATTGAGCATCATAAGTCTCACTTCTCAATTTTGGCATGTCACTATTGTTTACGACAATTTAGAATTACTTTCAATGAATATAAGTAATATTGTTATGATTTTAACTTCATTTTTAAAAATTGCAATTCTATGGAAAAAACGAAGATATGTGAAGGATGTTTTAATCGAAATGATAGATGATTTGTGTCAAATAAAAAAACATGAGGAATTAATAGTTATGAAAAATCATGTGAAATTTTCTCGTACATTTTCTATAAATGCATTTATTATTTATAATTTTACAATTATAATGTTTATTTTTACACCTCTT…	1125	6
LbouOR128	ATGCCATTTTTAACATGGGGATTTTTTGTCAATGGTATTTTTATGTTAATGTCCATTTGTACTTGTTTATTTTTAACACTTCCCGGTTTCTATATAATGATATCACGTCTAAAAATTATGGCTACAACAAAAATTTTAAATATTTTTTGTGATCTTATTGAAATTTTAGTCGTTGCTTTTCAAGTGATGTTACTATTACCAAAAAGAAGAAAACTTGTTAATTTAGTAAATCTTTGCAATGATTTATGGGAAAATATAAAAAATAAAGAAGAAGCTGAAATAGTCACGGGTTATGCATCAATAGCATTATATTTAACTTATGGTTTTTCGATAAATGTATTTTTTGCCTTATTAGCATTATTAATTCAACCATTATTATCAGAATTTATTTATAATTCA…	1125	7
LbouOR39	ATGGATATTTTACCACGACAATTCAAAACAATGTGGTTCTGTGGTGTATGGAATGAAGAGACAAAATTTCCCAAATTAAGAAAAATCTATAAAATCTTTGTACTTTTTATGATTCATTATTTTACATTAGCGGAAATTATTGAATTTTTTATAACCGCTGATAATGTGGAAAATTTTGCCGATATTTATCCGGCATTAACATTTTTACAATTTTGCTTTAAAGTTATTAATTTTGTATATAAAGAAAATGATATGAATGAGATATTGAAAAATTTTCGTGATAATACATTTTTAGCTAAAACAAAAGAGGAGGATTTAATATTAAAAAAATATTTTATGAAATCACAAAAAATCTTTTTAATTAATGTTTTTGTGGAAATATGTGGAATTTTTATTATA…	1131	6
LbouOR63	ATGGACATTTTGCCAAGTCAATTTACTTCCTTGTGGCTATGTGGTCTCTGGGAAGACAATGTTAAATCATCATTAGAGAGAAAATTTTACAGATTTATAGTTTTATTATTGATTCATTGTTTCACATTGTCAGAAATAATACAATTTTTTCGAACATGTGAAAGTTTAGAGCATTTTGTTGAAATTTATCCTTCGCTTACATTTATTATTTTTTGTTGGAAGGTTGTGAATTTTATTATTAAAAAAAATGATATGAGAGAAATTTTAAATGAATTTCGTCATCATTTATTTAAACCATCAACAATTGAGGAGAATTTAATTGTTGATAAATATTATCGTAAATCGCAAAAAATTTTTAAATTTATCATAACAATTTTTACATTATGTGGAATTTCAATA…	1131	7
LbouOR18	ATGGCAATTATTATAATTATAGGATTAAGTCGACATCATCCTTTGTGGTTCAATTTTATACCACAATCAATTTTATTTTTTGTCTTCTTCACATTTTTAAGTGTTCAGATTGCAGGAATGACAGAAGTATTAAATGATATTGACATGGTATTGGAGTGCTTTCCACCAATATTATATACTTTAATGGGTTTAATTCTTTATATAAATGTAATGGTGCATGCAAAACAAATAAATGATGTCTTCTATAAGATGCGCGATGACTGGGACACATTAACATCAGAATATGAAGTTGATATTATGAACAAATATGGAAGAAAATGCAGATATTTAACTATAATATATATTATTGGAATGTTTGGACATCTTGCAGTCTATCATTTATCACATGGTTTGCCTGTG…	1134	7
LbouOR138	ATGAAAATTCCAATTTTTCATTGGAGTTTAGAGTTTAGTCTTACTTTTCTTGGCTTGTGGCCAAATAAACCAAATTTGTATCCTCAACTTTTGTTGTGTTCCTCATTTATTGTAATTTCCCCTTTCCAACTAAAAGATGCTCTGTCTTATGAAAATAAAGCACAAATGTTGGATGGAGTTCGCGATATGTTTGTAATTATATTTCTGGTCGTTAAATTTTTAATTATTCTTTTCAATAAAAGCAATCTGCATTTTCTTATTAAGGAACTAGAGGAAGATTGGAAAAATATAAAAGATTCTCAAGACGAGAAAATAATGATGAAATATGTAAAGTATGCTCATAAATTTTGCATTAGCGAATTGTCAGTTTATGCAATTACTTCTTGTACATATTTTGGC…	1134	6
LbouOR20	ATGTCGCCAGAAACTTCTTTGTTATTCTCAAAATTTAGTATTCTGCTAACTTGTTGTTGGCCACCATTATTAAATGCGAGCAAATTAGAAATTTTTATTCGTGATGTCCTATCATTATTGGCATTTATTTCTGCATTTTGCCTACTAATTCCACTTTTATGTTCAGTTTATCAAGATCGTGGAAATTCACTTGTAATGTTAAATTCCATGTTTATTTCTTGTGGAGTTTCTCTTCTTGCAAGTAAAATCGTCATCTGCAGAATTCATCGCTATCGTTTGCAGTATATTTTAAAGGAAATATCACATTTTTTAAGTCAAACAAATAAAAGAGAAAGAGAAACAATGCAAAATTATACAAATAAGTATGGAATGTTACATACCTTTTTCACAATTTCCAAT…	1137	7
LbouOR140	ATGAAAATTCCAATTATTCACTGGACTTTAGAATATAGTCTTCATGTTCTTGGTTTGTGGCCAAACAAGCCAATTTTAATTAGTCAGTTACTTATTTATTCGTCACTCGTAGGGATTAGTCCCTTTCAAATTAAAGATATTTATGCAATTTATGAAGATAAGCCAAAAATGGTGGACGGAGTTCGCAATACAGTTGCAATTATATTAATAGTCATTAAATTTGGAATTATGCGTTACAATAAGGGCAATTTGCATTCTCTTCTTATTGAAGTAGAAGATGACTGGAAGAATATGAAAAATCCTCAAGACAAAGAAATAATGATGAAATATTTAAAGTATGCATATAAATTTTGCATTTGCGTTTGGACACTTTATTCGGCAGTTGGAATTTCATATGGC…	1137	4
LbouOR145	ATGAATATTCCAATTTTTCATTGGAGTTTAGAGTTCAGTCTTAATTTTCTCGGTTTGTTACCAAATAAACCAAATTTATTCAATCAACTTCTCTTGTGTTCATCGTTAGTTGTAATTTCTCCTTTTCAATTAAAAGATATTTTATTTTATGACAATAGAGCAAAGATGTTGGATGGAGTTCGCGATATGGCCGTAATTATATTTCTTGTCGTTAAATTTTTAATTATGCTTTCGAATAAAAGTAGTTTACATTTTCTTCTCAAGGAACTGGAGGAGGATTGGAAAAATATTAAAAATTCGAAAAATGAAAAAATAATGATGGAATATGTAAATTATGCTCATAAATTTTGCATTAGCGATTGGTCACTTTATGCAATTACAACTTGCACATATATCGGC…	1137	5
LbouOR231	ATGAATACTTTAACGTTAAACGTGACGATATTACAAATTTTAGGTTTAATCGTAGTAAAAGAAACAAATCCTTCACGATATATAAATTTTCTATATCGTTTAATTTTATATTTTTTATTAACATTATCGGTACTTGATTTACTCAATTTTTATACGCGTTCAATTAGTTTGATTAATTTTGTCGATATTTTCCCAGTTGCTCATATTTCAGTGTCGGCTTGGTTTAAGGCAACAATTTTTATTTTCATTAATCGTAAAATACAAGGAGATTTATTACCAATGACAAAAAAATTTCAACGTTATGTAAAAATTGAAATTTTTTTAAGAAAATTACACATTACAGCAAGTTTAATATCAATAATTCCCTTATCAATTGCATTATTACAACCAAGAGTTAAT…	1137	8
LbouOR79	ATGTTCACTCGTAGTTTAAAATTAATACTTCGTGTTTCGGGAATGTGGAGACCTGCATCGTCCAATAAAAAGTGGAAAATTCTTCTCTATAAAACCTACATACTCTTTAATTTAACAGTTTATTTTATTTTTGCATTTTTAATCTTTGGATATCTTTTACAAGAATTTGAAAATTTTGATAAATTTACCGAGAGTCTTTTTTATTTTTCCGCAGCATTTTCAAGTTTCATTAAAATAATCAGTTTTGCAATGAAAAATAAAACTGCATTTGAATTACAAAGAATGTTGTCAAATAAAATTTGTCAACCACGTGATGTTTATGAATCGCAAATATTGGAAGAAATTTCAAGAACATGCAAGGTCAATACAATCATTATTCAAACGGCGTTTATTTCTATT…	1140	6
LbouOR133	ATGGAAATTCCAATCATTCATTGGACATTAAAATACAATCTTCATTATCTCGGTCTTTGGCCAAATAAATCAAATCCAATTGCCCAATTGCTTCTATGTTCCACGCTTGTTGTGATTTGTCCCTTTCAATTGGTTGACGTTATAAAATATTCCCACATCAAACTAAGAGTGTTGGATGGTATTCGCGACATGATTGCACTTACATTCATAATCACAAAATTTTTACTTATCCGTTTCAATAAAAGTAAGTTGCACTCGCTTTTCAACGAAATAGACCAAGATTGGAAGAATTTAAAAGACCCTAAGGAAATTGATATAATGATGAAATATGCAAAGTATGCACAAAAGTTTTGTACTTGTCAATGGTGTCTTTATGCAACTACTGGTTCCTCATATCTT…	1143	7
LbouOR143	ATGAAAATTCCAATAATTCATTGGACATTAAATTACAGTCTTTATTTCCTTGGTTTTTGGCCAAATAAACCGAATCTTATTAACCAACTGCTATTATGTTCATCGCTTGTTGTGATTTGTCCTTTTCAATTGATAGATGTTATAAAATTTTCCCATGATAAAGCAAGAATGGTGGATGGGATTCGCGATTTAGCTGCAATTATATTCATATGCACTAAATTTTTACTTATCCGTTACAATCGGAGTTATTTGTATTCACTATTCAACGAAGTGGAAGAAGATTGGAAAATTTTAAAAGATTCTCAGGAAATTGAAATAATGATGAAATATGCAAAGTACGCTCACACATTTTGTATTTGTGAATGGTGGCTTTATTCAACTACTAGTTTTGCATATTTT…	1143	6
LbouOR5	ATGTATCGAGCGGATATTTCTCTTGTTATTTTAAAATATTGCGGTATATGGAGACCAAAATTTTTTTTAAAAGGAGCACAATTATTGTACAATATTTTTAGTATTATTATGGTGATTAATGTTTATATTTTTACAATTTCAACATTACTCTATTTATTTTTATCGAATCCAAATTTAGAGGATTTCACTGAAAGTTTATTTTATGTACTTGCTTTATGTACAGCATGTGTTAAAATAGCAATTGTTTTATTTAAACATAATGAAATAATAGAATTGCGAAATATGCTTCTCGACAAAAAATTATATCCACAAGATAAAATTGAATATAATATTCAAAACAAGTTTGACAAAATTGGAAGGAAAATTACTATTATCTTTTTAGCTTTTGCTTCAGTAACA…	1146	6
LbouOR49	ATGGATATAGTAAAGAAACGATATTACAATATTGCCAAATATATTATAATTTTAACAGGTTTAAGTCGACATCATCCATTGTGGTTCAATTTCTTGTCAAAATCATTCAATTTTTTTATTCTCTTTTCTTTTATGGGTGTTCAGCATTGGATAATATTGACATGGTATTGGCCACCAACATGTTATTCTTTTATGGGTGCAATTCTTTATATAAATAGCCAGCTGCAAGTAAAACAAATAAATTTTGTTTATTTGAAAATGCAAAATGACTGGAATACATTAACATCAGAACATGAAGTTAATATTCTGCATAAATATGGCAGAAAATGCAGAAATTACACTATAATATACATTGTTGGAGTATTTGGACATCTTATGCTCTATCATTTGGTACATGGG…	1146	7
LbouOR78	ATGGACATTCCAATATTTCACTGGACGTTAGTGGGTGCACTAAATATACTTGGTTTTTGGCCTAATAATCCAAATCCTGTACCACAATTGCTTTTATGTTCAACGCTTGTGATTATTTGTCCATTTCAATTGCAAGATATTTATAAAAATTTTGAAAATGTACCATTATTGATGGATGTGTTTCGTGATTTTTCGACATTTTTGTTATTAATTTTAAAATTTTTAATTATGTGGTATAATAGACGCTATGTAAATTTATTGATTGAAGAAATATCTGAAGATTGGAAAAAATTGAAACTTTCTAAAAATGAAGAAATAATGGAAAAATATGTTAAATATGCAAATCTTTTTTGTATTCTCGATTCTATTCTTTATCTATTAGCTGCATTATTTTATTAT…	1146	6
LbouOR112	ATGTACAATAGTTATTTTTTAAAATATTTTCGTTTTAACAAATTTTTGCTTCAATTTTGTGGTGTTTTACCTATTTCGTCTTCTGGATTTATAATCAATGACATGGCTGTAATGGGAGTCTTAAATGTTTTTAGTGAATTGTTAGAAACTTTAGTAGGGGCTATAAAAGTGATAATACTATTACCAAAAAGAAGAAAACTTGTCAGTCTTGTTAGACTGTGTAATGAATTATGGGAAAATATAGAAAATGAAAAAGAAGCTCAAACAGTAAAATATTATGCGACAATAGCAATGTATTTGACTTATGGATTTTTTATAAATGTATTTTGTGCTCTATTAGCTTTAGCGGTACAATCTTTATTTTCTCAATTCGTTTACAACTCTAATGGAACAATGGTA…	1146	7
LbouOR187	ATGATAACAGCAAAATTTTCATTTAGAATTTTACAATATTCCGGTCTTTGGCGACCAAAATCACTTCGTTCGCAATGGGGTTTTTTACTTTATAATTTTTATAGTTTTCTAATTGTTTTTCTATTTGTCACACTTGACGCTTCATTATTATTATATATTATTTTAATTCCAACTGATATTGAAACATTAATGAAAAATGTTATGTTCTTTGTAACAGTATTTGGATTAAATTTCAAAGTTATTTATGTTTTATTACGTCGCAATGATATTATTCAATTTGACGATATGCTCTTGGAAAAATATTGTACTCCACGTGATAATCAGGAATTTGTCATACAAACAAAAATTGATAATTTCAATAGATTTAATTCTATACGTCTGTTTATTGTATGTTATATG…	1146	6
LbouOR226	ATGGACATTTTGCCATTGTCTTTTCGTACTTTATCGTTAACTGGTCTTTGGACTGAAAACTCTACCTCATCTTCTTTTTTAAAATTAATTTACAAAATTTTTATTATCACTTTAATATTTCATTTTACAATCTCCGAAGCTGTTGGTTTTATAAAAACATGCGGTTCAAAAGAAGATTCAACGCAGGGTCTCTTTCTTTCTTTTACTTTCGCGGCACTTTGTTTAAAAATTCTTAATTTCATTTTTCAATATGAAAAAATGTCTGATATTATAAGAAACTTTCAAGTGGAGAATTTTCAGCCAAAATCACCTGAGGAAAGTGTCATTTGGGAGAAATATAATTGTGAGGCGAAAAAAATTTTTTTAACAATAATGCTTCTTTCACAATCAAGTGGATTG…	1146	8
LbouOR58	ATGTATTTAAGTCTCCTTGGAATATGGCCGCTACATGATAAAGCATCACAATTGCGTCTCACTATTCATAAATTTCATCCCGTAGCAATTATATTGTCAATCGCAATATTTTTAGTTATCCCCATGTTATTAGATTTGTTTATCGTTTGGGGTGATTTTAATGCAGTTGTTCAAAATTTGTGTCTCACTGTTCATTCTATAAATACGATAATAAAATTTACTCACATAGTTACAAAGAAGAAATTAATTAAGAATGTGGTGTTAATTATGCAACACAATTGGGAAAAATCTGTTTCTTCGAAAATGTCCGAAGATGAAAAAAATATTCTGTTTTATCATGCTCGATTTGCGCTGTATATTACTAAAGGATTTATTGTTTCAGTTTATTTCTTTATTATT…	1149	6
LbouOR77	ATGTATTTAACTCTTCTTGGAATATGGCCGCTGCATGATAAAGCATCATACTTGCGTCTCACGATTCATAAATTTCATCCTGTAACAATTATAATGTCAATCGCGATATTTTTAGTAATTCCCATGTTATTCGATTTGTACATGGTTTGGGGTGATTTTAATGCAGTTGTTCAAAATTTGTGTCTCACTGTTCATTCTGTAAATACGCTTATAAAATTTAGTCACATAGTTACCAAGAAGAAATTAATTAAGAATATGGTGTTGACAATGCAACACAATTGGGATATTTCTGTATCTTCGAATATGTCAGAAGATGAAAAAAATATTCTGTTCTATTATGCTCGATTTGCGTTGTATATTACTAAAGGATTTATCGTTTCAGTTTATTTCTTTCTTATT…	1149	7
LbouOR157	ATGTATAGAGCAGAAATTTCTTTAGCTCTTTTCAAAATTGCAGGAATATGGCCACCGATATCGTCAAAAGGAATTTTTACACTATACAATGTATTTAATATTTTTGTACTTTCTCTAACGACACTATTTACAATATCAAATTTCCTTTACATATTTATGGAAAATACAGACATGGAGGAATTTAATGATAATTTATTTTACATTCTTGCATTATTTTCCGGTTGTTTAAAAATGATTGTTGTTTTCACAAATCGTGGGGAAATTATCGAAATAACGGATATTCTACTTAATAAACAATTTGCACCTCGTGATAATGATGAAATTTGCATTCAAAATGAATTTGATACAATTGGAAGAACTGGAACAATTATTTTTACTGGTTTTGTGATATTGACATTA…	1149	6
LbouOR169	ATGAAATATATACTTATATCATGTGGATTTTGGCCATTTGTACCAAACAGAATATTAAAAATTCATTTAATCGTTTTGGGCATCTCTCATTTTTGTTGGACAACGCCTATTGTATTAAACTTTTTTAGAAATTTGGATGATTTTAATGTTGCTATTGAAAATCTTGCCTTTTTTGCTCTTACTCTTTTAATATGGGCAACATATGTAAATCAAAGTGTACATATGAAACAGTTAGAAGGGCTTTATTTAATTATATTCGAAGATTATGAAAATGCAAAGAAAAATACGAATCACAAAGAAATCTTGATGAAATATGGAAAAATATTAAGAATAGTAACTACTTGTTATCTAATCTATACAACATCTATTTTGATAATTTACATGAGTGAAGCATGGTTT…	1149	7
LbouOR152	ATGGAATATTTTAATACTAATAAATTTTTTATGACGGCCCTAGGACATTGGCCTTATCGTAGCCAAAATTTAAATCGAGTACAACGTATTTTATTTCTTATTTTGGTTTTATCGTTAGATATACCAATAATGGCATCATTATATGCAACAAAAGACAATTTTCATAAACTTATTTTATGCATTCCAGTATGTTTATTGTGTATTGATGTTTTTGTGGCATATATATTTTTCGTTGTCAAAACACCAGATATACTATTTTTATTAGACAAAGTATCAGAACACTTTAAAGAAATTGAACCGTTTGAGAAAGAATTTTTTATTCTTAAAAAAACAATAGAAGACGGAAACTTTATAAATATTATTTATATGATTTATATATCAGTGGCAATAGTTTTCTTT…	1152	7
LbouOR173	ATGGAATATTTTAATACTAATAAATTCTTTATGACAGCTCTAGGACATTGGCCTTATCGTAGCCAAATTTTAAATCGACTACTACGTATTTTATTTTTCATTCTTTTTCTATCAATAGATTTACCAATAATGTCATCATTATATGTAGCAAAAGACAATTTTCATAAATTTATTATATGCATTCCAATGTGTATATCGTGCGTTGATGTTTTAGTGGCATATATATTTTTCATTGTCAAAACGCCAGATATACTATTTTTATTAGACAAAATTTCTGAACACTTTAAAGAAATTGAGCCAATTAAAAAAGAATTTTTTATTCTTAAAAAAACAACGGAAGAGGGAAACGTTATAAATCTAATTTATATGATTTATATGTCAGCGTCAATAGTTCTTTTT…	1152	6
LbouOR151	ATGACTGACATTTTTGACAATCGTTATTTTCGTATTAATAAATTTCTCTTCACCTACATTGGACAATGGCCATTTAATAACACAAAATTAAATTTTTTGGTTCAATGTATAGTAATTTTTTATCATGCAATTTATTCTTTTACTACGATAGGTGGATTAATTAATGTATGGGGTGATAGTGATAAAATGGTAAATTCCTGTTTACCAGTTTTTACATCTATATGTTCTTTTTCTATCAAAGTAGTTAATTTGATGAAAGGAAAAGAGTATTATCAACTTTATTGTGATATCAAATTTGATTGGCAATTTTGGACCTCTAAAGAAGAACAATTAATTATTTTAAAACACGCTAATTATGCAAGATTGTTCACTTTGTTATGTTCAGGAGGCGTAACGGCA…	1158	7
LbouOR153	ATGAAAGACATCTTTGATAATCGTTACTTTTATATTAATAAATTTCTTATGTCTTTCATCGGCCAATGGCCATTTCACAGTGCAAGACGAAATTTTGTCATTCAGTGTTTTATAGTTTTTAGTATTTCATCTTTTTTTATTGTTCTCATAGGTGGCGTTATTCAAGTACGGCACAATACCAGTAAAATGATGGAGGGCTTTCCATTAATTTTTACAGCATTTAATTCTTTTGTTTATTTTATAGTTTGTTCATTTAAACGAAATATGTTGTTTCGACTTTTTAATGATATCAAATGTAATTTGGAATTTTGGTCATCTGAAAAGGAGCAATTAATTATTTTACATCACGTCAATAATGGAAGAATATTAACTATTTATTGCACGGGAATCCTTATTATC…	1158	7
LbouOR163	ATGGCTGATTTCTTTGACAATCGTTATTTTTACATTAATAAATTTTTCTTATCTTGCATTGGCCAATGGCCATTTCATAGTAAAAAACGAAATCTTTCTATTCAATGTTTTGTGATTTTCAATCATTTACTTTTTTTTATTCACACGGTTGCTGGTTTATTTAGTATTTGGGGCGATGCTGATAAAATAATAGAATGCAGTTCAACAATTTTTACAGGAACAAGTTCTCTTATTTATAGCTTCACTTTTTTTTCTAACCAGAAAAAGATTGGTGAACTTTATCATGAAATCAAATTTGATTGGGAATTTTGGTCCTCAGAACAAGAACAATTAATTATTTTAAATCACGCCAATCATGGAAAATTGTTTACTTTTTTCTGCACTGGATGTCTAACGGGA…	1158	6
LbouOR111	ATGAATAAAAATCATTTTCTAAAGTATTTTCATTTTAATAAAATTTTACTTCATTTCTGCGGTGTTCTTCCCATAGAAACATGGGGTTCTATAACCAATGCATTTTCAATTGCATTGCCATTTTGTGCTACTGGTTTTTTAATTCTTCCATTTTTTTATACTTTTATATTTCGTAATATAGATTTTGAAACTGCTGTAGACATTTTTGCTTTACTGTTGGAAGGAATTGCTGCAACTTTTAAAGTAATATTATTATTGAGAAAGAGGAAACAATTAAAAAACCTAGTTTTTCTCTGCAATGGTTTATGGGAAAATGTGAAAAATGAACAAGAAGCTGAAGTAACGAAACATTATGCAATAAGAGGGATGTATTTCACCTATGGTTTTTTCGTTAATATT…	1164	7
LbouOR154	ATGGAATATTTGAAAACTAATGAATTTTTCATGACTGCTTTAGGGCAATGGCCTTATAGGAGCCGTATTTTTAATCGAGTAACACGTACTTTTGTTTTTGTTTCTTGTATAGCGTTATATATACCACTACTGACAGCATTATATGTAGCAAGGGACAATTTTTATAACTTTATTATATGCATTCCAATGAGTGTGACGAGTATTGGTTGTTTAGTGACATATATATTTTTTCTTATCAAAACACCAGACATACTATTTTTATTAGACAAAATTTTAGAAAATTTCAAAGAAATCGAACCATTTGATGAAGAATTTCGTATTCTAAATAAATCGTCAAATGAGGGAAAAATTATAAATCTAATTTATATGATTTATATGTCAACGTCCATAGTTTTTTTT…	1164	6
LbouOR161	ATGGAATATCTCAACGTTAACAAATATTTTATGAAGGTATTAGGGCATTGGCCTTATCAGAGTGAAATTTTAAATCGATTAATACGTGTTTTCTTTATTACTTCTTTTCTATCGTTAGATGTACCGTTAATGACAGCATTATATGTAGCAAGAGACAACTTTCATAAGTTTGTTATATGCATTCCAATGTGTGCGATGTGTATTTTTTGTATAGTAACATATATATTTTTTATTGTTAAAACGCCAGATATACAATTTTTATTAGACAAAATTATAGAAGATTTCAAAAAGATCGAACCATTTGAGGAAGAATTTTATATTTTAAAAAAATCAACAAAAGAAGGAAAAAATACAAATCTAATTTATATGATTTACATGACAACGTCAATAGTACTTTTT…	1164	5
LbouOR181	ATGTATAGAGCAGAAATTTCTCTAGCTCTTTTTAAAATTGGAGGAATTTTATCACCGTCAATATTGTCGAAAAGAATATTTACACCTTACAATGCATTTAGTATTTTTATTATTTCCCTAATGATTCTATTTACATCATCAAATTTACTCTATTTATTTTTGGAAGAAACAAATATGGAGGAATTTACAGATAATTTATTTTATATTCTTGCATTATTTGTTGGCTGTTTAAAAATGATGGTTGTTTTTAGAAATCAAGATAAAATTATCGACATAACAGATATTCTACTCAATGAACAATTTATACCTCGAGATAGTGATGAAATTTGCATTCAAAGTGGATTCGATACAATTGGAAGAACAGGAACAATTGTTTTTGCTGGTCTAGTGGTGATATCA…	1164	7
LbouOR48	ATGGAAACATATAAATCTTATTTAAGGGTGAATAAATATTTTCTATGTGCCATTGGAGCTTGGCCAAAGCAGAGAAAAATTAAAAAATGGTCAATTTCTACTTTAGTTTGGATTAGTCTTTTGAGTTTTCTTACCGCCGAGTTTACAGCTTTGGTGAGATTTGGAGATAATTTTGATATGATTATTCAAACACTTCCGCCTCTTTTATCCAACGTAATAAGTATTGCTTGCCTTCTGGCAATTACTGTCAATAATGACAAGATAGGATTAATTTTATCAAAAATGGAAAAACATTGGGTTTATTGGGCATCGAAACCAATGGAAATTGAATTTATTCGCGAAAATGCTGAGAGGGGAAGAAAATTATGTATTAAATTTATAGTTATGGTTTTTCTAGTT…	1167	7
LbouOR97	ATGGAAACATATAAATCTTATTTGATAGTGAATAAATATTTTCTATGCGCTATCGGAGCTTGGCCAAAACAGAAAAAAATAAAAAAATGGGCAATTTCTATTTTTGTTTGGATCAATCTTTTGAGTTTTCTTGCTGCACAGATTACAGCTTTAGTAAAATTTGGACACGATTTTGATATAATTATAGCTACACTACCACCCTTTTTTTCCAATTCAATTAGTATTGCTTGCCTTGTGGCAATTTCTATCAACAGTGACAAGATGAGAATAATTTTATCAAAAATGGAAAAACAATGGATTTATTGGGCAACGAAACCAAATGAAATTGAACTTGTTCGTGAAAACGCTGACTTGGGCAGAAAATTGAGTATTAGATTTATAGTTGTAGTTTATGTTATT…	1167	6
LbouOR135	ATGGACATAGTAAAGAATCCGTACTACAATATTATCAGATATGTTATGATTCTTACAGGACAAAGTCAATATCATTCCAAGTGGCTAAACATATGGATTAAATCCTTATTTTTTCTTGTTATTTGTTCTTTTCTAATTACTCAGATTGCAGGAATGATAAAAGTTTTTGATAATATTGACTTGGTATTGATGTGCATTCCACCAGCATGTTATGCTTCAATGAGTGCAACGATTTTTATAAATAACATTCTGAAAGTAAAACAAATGAACGTTGTTTTTTGGAAGATGCAAAAAGATTGGGACACATTTACATCAAAACATGAAGTTGATATTCTTCACAAATATGGCAAAAAATGCAGATTCTTTACTATGATATTTACTTTTGGACTTTTTGGAAAT…	1167	6
LbouOR149	ATGACTGACGATATTTTTGACAATCATTATTTTTATCTTAATAAATTTCTCTTGTCTTGCATTGGATTATGGCCATTTCATAGTAGAACACGAAATTTTTTTATTCAGTGTTTTGTAATTTCTAATCTTTCTCTTTTTCTCGTTTTTCTGGTAGCTGGATTTGTTAAATCATGGGGCAATACTAATAAAATGATAGAGTGTATTCCAGTTATTTTTACAACAGCCGGTTCACTTATTTTTATCTTTATTATTTTTTTTAAACAAAATGAGTTTTGTCAATTTTATCGTGAAATTAAATTTGATTGGGAATTTTGGTCGTCATCCAAACAAGAATTTTCAATTATTTCTGAATACGCCAGTCATGGAAAATTGTTTAATGTTTTCTGTACATGTGGCACA…	1167	6
LbouOR24	ATGGACATAATAAAGAATCCATATTACAACATTATCAGATATGTTATAATTCTAACAGGACAATATCAATATAATTTCAAGTGGATAAACATTTTGACTAAATCTTTATTTTTTGTTATTATTTTTTCATTTATAGTAGTTCAGATTGCAGGAGTGATAAAAGTTTTTGGTAACATTGACATGATATTAATGTGTATTCCACCAGCATGTTACGCTTCAATGGGTGCAACTATTTTTATAAATAACATTCTGAAAGTAAAACAAATGAACGTTGTTTTTTGGAAAATGCAAGATGACTGGGATACATTAACAGAAAAAGATGAAGTCGATACTCTACACAAATATGGCAGAAAATGCAATTTTTACTCTAAGATATTCAGTTATGGACTCTTTGGAAAT…	1170	7
LbouOR27	ATGGACATATTAGAAAATCCACATTACATTTTTGCTAAATATATAATAATAGTATCAGGACAAAGTCAATATCATCCAAAGTGGTTAAAATTTTTGATAAAATTTACCATTTTCATAACCCTATTTTCTTGTCAATGTGGACTGTATGCAGGAATGATGAAAGCATTTGGTAATATTGATTCAATGTTGGAAACCATACCACCAATATGTTACGGTTTAATAAGTATTACTATTTTAATAAACAACAATCTTCAAGAACAACAAATGAAATTAATTTTCTCAAAAATCGAAAGTGACTGGAAAACATTAACATCAAAACATGAAATCGATGTTTTACATAAATATGGCAAAAAATCAAAATTTTTTAATACGGTTTACATGGTTGGATTTTTTGGACAT…	1170	6
LbouOR55	ATGGATATATTAGAAAATCCATACTACACTCTAACTAAATATGTTATAATAGCAACAGGACAAAGTCCTTATCATCCAAAGTGGTTAAAATTTTTGATAAAATCTTACTATTCATTTGTTATACTGTCTTGTTCCGTTGGGCAGATTGTAGGTCTTACAGAAATATATGGTGATATTGATTTGGTACTGGAGTGCATTCCACCACTCTGTTTCGCATCAATAAGTATTATAATTTTAATAAACAACAATGTCCAAGAAAAACAAATGATTCTTGTTTTCTCAAAAATGCAAAGTGATTGGAAAACTTTAACATCAAAACATGATGCCTATGTTTTATGCAAATATGCAAAAAGAAGTAAATTTTATAATGCGTTTTACCTAGTTGGTTTTTTGGGAAAT…	1170	5
LbouOR68	ATGGACATATTAGAGAATCCTTACTATATTTTAACTAAATATATTATAATAGTATCTGGACAAAGTCAATATCATCCAAAGTGGTTAAAATTTTTGATAAAATCATTCTTTTTCTTGACAATATTGTCTTGTATTTTTGCTCTGATTGCAGGATTGATAAAAGTATTTGGGAATATTGATTTAGTACTGGAGTGTATTCCACCAGTATGTTATAGTTCAATAAGTTTTATTATTTTAATAAACAACAATGTCCAACAAAAACAAATGAATGTAGTTTTTTTAAAAATGCAAAGTGATTGGAAAACGTTAACATCAAAACATGATACCTATATTTTACACAAATATGGCAAAAGATGTAAATTGTATAATATAGTTTATATTGTTGGATTTTTTGGAAGT…	1170	6
LbouOR101	ATGGACATAGTTGATAAGCCATACTACAATGTTACCAAATACATTATAATTTTGACTGGATTAAGTCTACATCATCCAAAATGGTTTAATTTCTTGTCAAAATTTTACATTTTTTTTATTCACTTTTCTTTTATAGGGGTTCAGATTGCAGGAATGATAAAAAGATTGGGTGATATTGATTTGGTATTGGAGTGTGTTACACCAGCGTGTTATGCTATAATGAGTTCAATTCTTTATATAAATACGAATCTGCATGTAAAACAAATAAACGTTATTTTCTGGAAAATGCAAAGTGACTGGGATACATTAACATCAAAACATGAAGTTAAAATTTTAAGCAAATATGGCAGAAAATGCAAAATTTACACTACGATATACACTTTTGTATTATATGGAAAT…	1170	7
LbouOR104	ATGAGACACGAGGAGAATATTTTACCAGAATCATTTTTTTTAATGAAATTTTGTGGCCTATGGCAACCATATAATTTAAATTTATTTCAAAAAATAATTTATGATATTTATTCAATTTTTATGATAATTACCATAATAATAACTGGACTTTCTCTAATAGGAGTTATAATTTCATCTGAAAATATAAAAGATGCTATTGTAGAAAATTCTTTTTTACTTCTTAGTTTTTTTAATAGTTGGGTTAAAGGATCAATTCTTTTACTTCGACAAAGAAATATTAAGTCACTATTAAAAGTATTAATGAGAGAACAGTGTCATCCTACCGATATCATTGAACTAGAAGTTCAGAAAAACTATGATAAAGAATCAAAAAGAATTACGATTATCTACTCATCTTCA…	1170	7
LbouOR136	ATGGATATAGTTCAAAAACCATACTATAAAGTTACCAGATATATTATAATTGTAATAGGATTAAGTCGACATCATCCCATGTGGTTCAATTTATTTTCAAAATTTTACATTCTTTTTATTTATCTTTCTTTTATAGTTTTTCAGGTTGCAGGATTGGTAAAATCATTCGGTAATGTTGACATGATATTGGAGTGCATGTCGCCAATATGTTATGTTTCAATGAGTACAATTCTTTATATAAATAACATTCTTCAAGTAAAACAAATAAATGTTATTTTCTGGAAAATAAAAACTGACTGGGACACGTTAACATCAGAAGCTGAAGTTGATATTCTACATAAATATGGGAGAAAATGTCAAATTTACACTATTATATATACTCTTGGAATATTTGGAAAT…	1170	7
LbouOR162	ATGGACGTAGTAAATAAGCCATACTACGATCTTACCAGATATATTATAATTTTAACAGGTTTAAGTGTACATCATCCGAAATGGCTCAATTTTTTATTAAAATCATTTACTTTTTTTACTATTTTTTCTTTTATATGTCTTCAGATTGCAGGATTAATAAAAGAATTCGGAAATATTGACATGGTATTGCAGTGCGTTACACCAGTATGTTATACTTCAATGGCTGCAATTCTTTACACAAATAACAATATGAAAATAAAACAAATAAACGCTGTTTTTGGAAAAATGCAAAATGATTGGGACACATTAACATCAGAAAATGAAACTATTATTCTACACAAATATGGCAGAAAGTGCAAAATTTTCACTAGCATATATACTTTTGCTTATTTGGGACAT…	1170	7
LbouOR167	ATGGACATAGTAAAGAAACCATACTACAATATTACAAGATATGTTATTATTTTCACCGGATTAAGTAGAAATTATCCTACGTGGTTTAATTTCTTGACAAAATTATTTATTTTTTTTGTTCTCTTCTCTTTTATGGGTGTTCAGATTGCAGGAATGATAAAATATTTAAGTAATATTGATTTGGTATTGGTGTGTATTCCACCAATATGCTATTCTTCAATGGGTACAATTCTTTATATAAATAATAATCTGCAAGTAAAACAAATAAACGTTGTTTTCTGGAAAATGCAAAATGACTGGGATACAATAACATCAGAAAAAGAAGTTAATATTCTACACAAATATGCCAGAAAATCCAGAACTTATACTATATTATACACTTTTGGATTCCTTGGAATG…	1170	7
LbouOR175	ATGTCTCTTGAAATGAAAAATTTATTATACTTGGGTGAATATTCATATGCAATGTTTCAATATTGTGGATTTTGGAGACCAATTAATTGGAAATCATATTGGAAAATTTTTCTTTATAGTGTCTATTCAACAATTTCCATTGTTATGTTTATTTTAATAAATATTTCTTTTTTTATAACAATATTTCAATTTCACGATAGTCTCGAAACACAAATACAAAGTATTTTTTATTCTTGCGTATTTCTTACGGCTCTAATTAAATTGTCATTGTTATTTCGTACACGTCAAACATTTATTGAATCAAATCAAATGTTTTTATCAGAAATTTGTCAACCTTGCGATGATGAAGAAATTGCAATAATACGAGAATGCTCTCGTATAGGAAGACGAAACACAATT…	1170	6
LbouOR41	ATGGAAACATATAATTCTTATTTGATAGTGAATAAATATTTTTTATGCGCTATCGGAGCTTGGCCAAAACAATCGAGAATAAAAAAAATATTAATTTCTATTTTAGTTTGGATCAGTCTGTTGAGTTTTCTTGTCGCGCAGATTACAGCATTAGTAAGATTTGGTGATAAATTTGATATGATTATTCAGACACTACCGCCTTTTTTTGTAAATCTTGTTAGTATTGTTTGCCTCATAGCATCTACTGTTAACAAAGAGAAGATTGCATTACTTTTATCAAAAATAGAAAAACAATGGATGGATTGGTCGTCATCGAAATCTATTGAAATTGAATTTATTCGTGATAATGCTGATTTGGGAAGAAAATTAAGTATTATGTTTATAGTTGTTGTTTTTGTT…	1173	7
LbouOR195	ATGAACTTCCATCATTCTTATTTTTACATCAATAAATTTTTACTCTCAATCATTGGTTTATGGCCTTATCAATCAAAAACTGAAAAAATCATTGGTCAAATTTTTGTACTCATTGTTTGGGCTGGACATATTCCTTCTACGGCAAGACGTTTTGTTGTTATTTGGGGTAATGAAGATGAAATGATAGAGTCTTTTGTTATTTACTTTACCGCGACACTTGGAATGGTCAAGCTTTGGAATAGTCTACATAAAAATAATAAGATGAAACAACTTTTAGAAAAAATCAATGCCGATTGGAATATTTGGTCAAATGAACCGGAATTTGAAATTTTGGAAAAATTTGCTGAAGAGGGGAGAAAATTTTCTTTAATTTATGCGATTGCGTTATATTGCTCAGTA…	1173	7
LbouOR221	ATGATAATTCAAAATGAAACCCAACATTATACGGGTCAAATTTCAATTATACTTTTGTCCCTATTTGGATTTTGGCAACCTGTTAATTTAAATACTAAATGGACAATTTGTTTATATCAAATTTATTCGAATTTTATGGTATTTTTCTACACAACATTCACATTTACATTGTTTATGTATTTTAAAAATGTTTGGGAGAATATTGATAGTTTCATGTTAAATTTATATTATTTTTTTGCAATATTCTCTATTTTAATTAAACAAATTACAATTATTATAAAACGTAATGTCATTATTGATTTACAAGACAAACTTTTGTATAAATTATGTCAACCACGTGATTCTTATGAAATGGAAATTTTACAGAAACAATCACAAATTTGCAAGTTAAATGGAATA…	1173	8
LbouOR22	ATGAACATAATACAAAGTTCTTATTATAAATTAAATTATAAAATTTTACGTACACTTGGACAATGGCCATATCTTAATAAATCAGAAAAAATAATCAAAATTTCAGCGATTTTACTTTGTATGCTATCATTAAATATTCCTATGTTTTTGGGTCTTTTTAAATCTCTAGGCAATTTAAATTTAACAATGGAATGTATTTCTCCATTACTCATTATTAATATGTGCATTTTAATGTGTTTAAATTCTATAAATATGGATAAAAAGTTATCGATTATATTGGAGAAAATAGAAAAAGATTGGCTAATATGGTCGACAGAACCAGAAATTGAAATTTTGAAAAAACATGCACAAGATGGGAAAAAATTTCGTATAATCTATTTTGCATTCATGATGGGATTA…	1176	6
LbouOR30	ATGAACATAATGCAAGGTTCTTATTATAATTTAAATTATAGAATTTCATATGCAATAGGACAGTGGCCATATCTTAATAAATCCCAAAAAATAATAAGAATTACTGCAATATTTTTTTGTATACAATCAATAAATATTCCTATGTTCTTTGGTCTTTTGAATGCACTGGGCGATATAAATTTAACAATGGAATGCGTTTCACCTTTGGTATTTGCTAACCTGTGTCTCTTAATGTCTGTCAATTCCATAAATACAAGTAAAAAGTTGTTGATTTTAGTCGAAAAAATAGAAAAAGATTGGCTAATATGGTCGGCAGAACCAGAAATTGAAATTTTAAAAAAACATGCCCAAGATGGAAAAAAATTTCGAATGGTCTATTTTGCGTCAATGTTTGGAGCG…	1176	5
LbouOR23	ATGGTAGAACTTTTTGAAATTAGTTACTATCGACTGAATAAAATTCTTTTGTCTATCATAGGACAATGGCCATTTCAATCAATCAAGGAAGCTTATATTACTTTTATTATTATGATAGCATTTTTATTATCTCAACTATATTTACAGGTTACTTCTATGTTAAATTATTGGCCAGATATGGAAATGGTTGTTGAAAGTCTTTCACCACTTATAATCGCCTCAATATGTACAGCAAAAATAAGTAATTGTATTATGAACAAGAATAAGATGAAAAATCTTTTACGAATAATGCAAAATCATTGGACGTCTTTGAATGGAAGTTCGGATATTAAAATTTTAAGAAATTATGCAAATGACAGTCAAAAAATGACAATGCTTTATACAAGAATATTGTATGGC…	1179	7
LbouOR74	ATGGACACTTCATTTAAATCATTTTATATTGTTTACGAATGGCTTTTATCGCTTTTTGGTCAATGGCCATATCAAACAAAATTAAAAAGAATTTGTTTATCCATATTTGCTTATATTTCTCTAATAACTTTACTTATTCCAGAGTTAATAGGTTTGAAGAAATATTGGGGAAATGTGGATATTGTTATTGAATGCCTTCCACCTATTATTATGATCATTATTGTTCTTTGTTTATTAACAAACAGTATTATCAAAATTGAAAATTTGGAACTTATAATTGAAAAAATGAAAACTGATTGGGATTTTTGGACAACAGATTTAGGAATTGATGGTCTACACGCTTATGTTAAGGGAGGAAGAAGTTTAGATTTCTATTTTTCATGTTGTAGTGCTGTTGTG…	1179	7
LbouOR105	ATGGACACTTCATTTGAATCTGTTTATATGATTTACGAAAGGCTTTTATCCGTTGTTGGTCAATGGCCATATCAAACAAAATTAAAAAGAATTTGTTTATCCATATTTGCTTATATTTCTCTAATAACTTTACTTATTCCAGAGTTGTTAGGTTTGAAAAAATATTGGGGAAATATGGATATTGTTATTGAATGCCTTCCACCTATTATTATGATCATTATTGTTCTTTATTTATTAACAAACAGTGTTATCAAAATTGAAAATATGGAACTTATAATTAAAAAAATGAAAACTGATTGGGATTTTTGGACAACAGATTTAGAAATTGATAGTCTATACGATTATGTTAAGAGAGGAAGAAATTTAAATTTGATTTTTATATATTATATTTGTTGTTTG…	1179	7
LbouOR165	ATGGATTTTTTTGATAGTAAATACTATAAAATTAATAAAATTGTTTTAAAAATATGTGGACTTTGGCCTTTTCAATCGTATATAATACAATATTTGATAAGAATATTTATTGCTTGTTGCTATATTAGTATACTTATTCCACAGATGATTTGCTACGTTAAGCTTTGGGGAGAAAGTTTAGATGGAATTATGGTACGCACATTACCTCTCTTGACTACAGTTCTTTATTCAATAAAATTGCTGACTGGCATTATAAGTTCTGAAAAGGTAAAAAATTTACTGAATACAGTGAAAAGTCATTGGGATTTTATGTCATCTGAGCCAGAATTTGATCAATTTCTTAAGCAGGCTCAAAGAGGAAGAGATAGTACAATTTTTTATGCAAGTTATTTAGGTTTC…	1179	7
LbouOR150	ATGGATAATTATTTTGATTACGCGGTAAATTTAAATCGATTTAGTATGCGATTTCTTGGTTTATGGCCAATTGAAAATAATAAATTTTCTAATTTTCTATTTTGTTTGGCAATTTTTATTACAATTCAATCGGCAATACCAGTTTTTTTCTATCTCACAACGATAACAATAATTTTAAAAGATTTAGACGCCTTAATTTTATTCCTAACAATGATAACATCAACATTTAGATTAATTTTTGTGAAAATTCATAAAAAAAAATTAACAATTATTATCAATGAAATGATTAATGATTGGAAGAATTCATCAAAATTAAGGAAAAGAATAAAGAAAATTTTTATTTCAAACGCCAATTTAGGAAGGAAAATTAATATTTTTTTTACAATTATTCTTTTTACT…	1182	7
LbouOR177	ATGACTTTGATAAGTCAGAAAACTTGTCTCAATAATTATGTTCCACATTTATTTGATACATTACAATTTCTTGATTTTAAAAATGCAAAAAATGCAAGAGAATTAGCAACAAGAATTGGACCTGTTTCATTACACATTACTGGATTAATGAAATGGTGTTTTTGTACGTTAAACATTAATAAAATAACTCATCTATTGTCACAATTAAAGCAATGTTATTTCTATTCTTTCGATATTTGTACAAATTCAAAAGAAAAAGAAGAATTTCATAATGAAATGGAATTAGCAAGAAAAAGAAGTAAATTATTTATAATTTTGTGGCCTGCATTAGGAATGTCAGGTGCTTTACACTATTGTTGCAATCCACTATCATTTCGTTTATACAAAATTTATATACAA…	1182	6
LbouOR189	ATGGGTTTAAAAAAAAGTGTAAACTATAATTTTGATTTTGCCATACAATACAATCGTTGGAGTATGCAATTATGTGGATTATGGCCAATTGATGATCGTTTTTCAAAAATACGTTTCTATTTAACACTAATAATTATTATTTCATTAGCAATACCAGTGACAATACAATGTTTTTATTTAAAAAATTTTTTCAAAGAAATCGAAACAATTCTAATAAGCATAAATCTAATATCAACAATTATTAAAATGTTATTCATTAATGCTTCAAAGGAAAAACTTACATTAATTGTAGATAATATGATTATAGATTGGAATGAAACTTCATTATCTGAAGAATCAAAAATTGTCATGATTTCAAATTTAAAACGTGCAAAAACACTCTCTGCTGTTTGTACAATA…	1182	6
LbouOR237	ATGCTATCTCCACTATACGAACCACATATCACCTTTATGAAAAAATTTGTTATGATGATAGGATTGTGGCCTTTTTCTTCTAAGCGACAGACAAATATGGTTTACTTAATGTTGTTATTTATGTTTTCTACATTTGCAATACCTTTTTTTATCAGACTATACCGTGTACGAGATGACATTAATGCTTTTTGTGAAAGCATCTCTATAGGATCTACCATTCCCTTATCAACATTTTGCTTTCTTTTTACATCATTTCAAGCAGAAAAGTTAAGAAATATTTTTATTCATATTTCCAATGATTTTGAAAATGCTGCAAAAAACAAAGAGGAATTGAATATTTTGAATAAAAGTGCATACTTTTCAAATCTAATTATTAAAATATATGTTGGCTATACAACA…	1182	8
LbouOR10	ATGTCCAATAATAAAAATAGTGGTGAAATTTATATTGGTCAAATTTCATTAAAAATTTTTAAATTTTCCGGAACATGGGAACCATTTGATTTAACAAGAAGATGGAAATTAATTTTTTATCAAATTTATTCAATTTTTATACTAACAATATTTATAATTTTCACATTGTCCGTTTGTATAAATTTATTTCAAAAACATGATAATATTGAAGAATTATCGCAGAGTTTATTTTATTCATCAACTGTTTTAATGACATTAATAAAAATGATAATTCTTATTAAAAGACGTGATATATTTAGAAAAACACAAAAAATGCTTATGTCTGAAATTTGTCGACCTCGTGATTTTTGTGAAATTGAAATTTTACATAATTATTCATTAAAAGGAAGGAAATTTTCC…	1185	6
LbouOR146	ATGAGTGTCTTTGACAGCCCTTATTTTCGAATCAATAAGTTCTTCCTTACATGCACTGGACTATGGCCTTATCTTAGTTCCGAAAGAAAACTATTTACGCGAATTATTGTCAACACTATTTTAATTATATATCTCATTCCCACAAGCAGCGGATTGTATGAAATATGGGGCAAACTAGATTTAATGGTTGAATGTTTTATTCCTGTTTTTACGGGTTTTGGATGTTTAATGTGTTCAATGACTTGTATATATAAGGAAAAAGAAATTAAAAAACTTTTGAATCATATCAAAAGGGATTGGGAATTTTTTTCATCAGAAGGAGATATTACCGCTCTTGAGTGTCATGCAAAAAGTGGAAGGATTTTAACTTTACTTTATTCTGGTTGTATGATATCTGCC…	1185	6
LbouOR190	ATGTCATCGGAGAAAGATCTAAATACTTTTAAAATTTTGAAAAATGTTGCATGGCCAATGGGAATTTGGCCATTGAGTGATAATTATTTTTCGCTATTTCGAACTCTCGTTCTCATTGCCATACAGATCAGTTTAGTAGCTTGTGTAACAATAGAAATAACTCTTGGATGCTGTAATCCGGAGGAGGTGATTGATTTTATTGAATTGCAAAAATTTGGAACAATAGCAGCTTTAAAAGTGATATTGGTTCGTTATTATCGTGATAATATAGCGCGAATAATCACTACAATGAATGACGATTGGTTTGTCACAAGGAAAGAAGAATTAATTAAAATCATGAGATCCTATGCTCGTACTGGAAATATTGTTTTTTATGCACAAGGAATATCAACATCGACT…	1185	6
LbouOR192	ATGTCGTATCAGAGAAAAGAGTCATTATATTTGGGTGAATATTCATATGCAATGTTTCAATTTTGTGGATTTTGGAGACCAGTTCAATGGAAATCATTATGGAAAATTTATATTTACAGTGTTTATTCAACAATTTCTGTAATAATGTTTGTTATATTTAATTTTTGTTTTTTCATATCAATGTTTAAACCACATGACAGTATTGAAACACAAATACAAAGTATTTTTTACTGTTGTACATTTCTTATGGCATTAATAAAATTGACAATTTTATTTTGGACACGTAAAACATTTATTGAATCAAATCAAATGTTTTTGTCCGAAATTTGTCAGCCTTGCGATGATGAAGAAATTGCTATACTACGAGATTGTTCTCGTATAGGAAAGCGAAATACAATT…	1185	6
LbouOR89	ATGAACAAGTCTAGTAGAATTGATCCCTATTTAAATATTATAAAATATTTTTTAACTTGCACTGGACAATGGCCCTATCAATTACCCAAGGAAAGAATAATTTATCGTATAGTTAGTCAAGGAATATGTATATTAATTTTTGTGCCAGGCTTAATAGCTTTGTATGATGTAAGACATGATTATGCTACTTTTTCTGACTGTATTCCTCCACTATTTTCAGCATTTCTTAGCTTTTGTTATGCTATATGTTACAGCTTAAACATTACAAAGATAAAATCTCTAACTGATACCATGAAACTTGAATGGCAGTCAGTCGAAAATTGCGAAACTGAGATGGAAATTGTAGAAAGATCAGCCCAGAGAGGAAAATACTTAATAACTCTTTTTGCAATTTACTCT…	1188	6
LbouOR127	ATGAACAAGTCTAGTAGAATTGATCCCTATTTAAATATTATAAAATATTTTTTAACTTTGATTGGACAATGGCCTTATCAATTACCCAAGGAAAAAATAATTTATCGTATAGTTGGTCAAGGAATATGTACATTAATTCTTGTGCCAGGCTTAATAGCTTTGTATGATGTAAGACATGATTCTGCTACTTTTTTTGACTGTATTCCTCCACTATTTACAGTATTTCTTAGCTTTTCTTATGCTATATGTTACAGCTTAAACATTACAAAGATAAAATCTCTAACTGAGACAATGAAACGTGACTGGCTGTCACTCGAAGATTGCGAAACTGAGCTCGAAATTATAGAAAGATCAGCCCAGAGGGGAAAATACTTAATAAGACTTTTTGCAATTTACTCT…	1188	6
LbouOR131	ATGGACTTCTTCGATAATCGTTGCTTTAGATTAAATAAAATTTTAACATGTATCATTGGACAATGGCCATATCAATCGAAAAAGCAAGCAATTATTATTTCATCTTTTTATTTCTTTATGAATTCATCTCTCGTTATTGTTACGATAAATGGTCTTATAACGTTAGAGCTTAATTTTGATGAAATTCTCAACAACGTAACTAATATAATGATGGGAATTACAATATGTATTAAATTATTAAATTGCATTTTTAACAAAAAGAAGATGAAATATCTTCTTAATTGTTTTAAATTAAATTGGATGACAATGTCAGCGACAGAAATTGATATACTTCAACAATGTTCGGATGCTGGAAAAATTACAATTATTGCATACGCAGTTCTCGTGTATTCATCAATG…	1188	7
LbouOR142	ATGGAAAATTGTAACATTAAAAATAAATTTAATATCTACACGGGGCAAATATCATTTACTTTGCTTACATTATTTGGAATGTGGAAGCCATTAAGTTGGAAATTACAATGGCAAACTTGGTTGTATCATATCTTTTCTGTGTTTATGATTACAATATATTTGACATTTATAATAAGTCTCTTTATGCATTTCGTTAAAGTATCTCAACCAATTGAGACAATAACGGAAAATTTATTTTATTTTCTTTGCATTGTCGCTACTTTTATTAAGCAAATTTCTATTATGATAAAACGAAAAACTATCGTGGAATCAAAAGGAAAACTTTTGAATAAATTCTGTAAGCCCGAAGATCTTTATGAATCTGAGATATTACTAAAATGTTCTCAGATATGCAGATCG…	1188	7
LbouOR171	ATGAAGTCCACAGTGAATATTGATTATTATAAAACTTTCTATAGAATAAATGAATATCTCCTGTGTTCAGTTGGATATTGGCCGTATCAAAATAAATTTATGCGACGAACTATTTCTTTTTTTCATTGGATTAGTATTATAAGTTTACTTGTACCGCAGACACTAGTATTAACAGAACATTGGGGTAAAATGGATGTATTGATTCATTGGTTTCCATCGTATTTAGTGAGCCTTATTAGTTTAAATTATCTCATAGCTTGTAACAGAAAAGATAATATAGAGGAACTTTTGTCAAAAATGAAAAACGATTGGTTTATTTGGAAATCGGAAAGAGAATTTAAAATTCTTTATAAACATGCTTATCAAGGAAGATTATTTATTATTTTATTCATGGTTATT…	1188	7
LbouOR16	ATGGCAAAAGAGAAATTTGAAGATTACATTTACATCAATAAACTTTATTTAAAATTAATTGGCCTCTGGCCAACTCAGGAAAATGATGGACCTTGGAAAATTTATATTCATAAATTTCATTTATTTATATTCACTGTTTTCTTATGGATTTTACTTTTTTTACCCACGATATTAGATATTTACATTGTTTGGGGTAATAGTTATGCCCTTTTTCAGAATTTGTGTATGACAATTCACGCATTTTCCGTGTGTCTAAAGTATACACATGTTGCTACAAATCAGACTGTTTTTAAGGAATTGTTACAAATAATGAAATACAATTTCGATCATTCTTTATGTGAAACAGCGTCAGATGAAGAGAAAGAAATAATTCTTAGACATGCTCGTTTTGGAAGACTA…	1191	6
LbouOR123	ATGCTATCAGAAAAAGAAATGAAATATAATTTTGATTATGCCGTACATCTAAATCGTTGGAGTATGCAATTATGTGGAATGTGGCCAATTGAAGATCGTTTTTCAAAATTACGATTCTTTATTACGCTAATAATTATGTTATGCATCACCGTACCAGTAATGATAAAATGTTTTCTTTTAAAAAATTTTTTTCAAGAAGTTGAAATTATTTTCATTTGTATTAATTTGATATCAACAATTATTAAAGTACTATTCATGGGAATTTCAAAACCAAAACTTGTTCCTCTTATACAGGATATGATTGGAGATTGGAAATACACACAATTATTGTCAAAAGAAGCAAAAAGTGTAATGATAATTAATTCAAAACGTGCGAGATTTTTTAATGCCTTATGTATA…	1191	6
LbouOR17	ATGACTGAAGAGAAATTCGAAGACTATATCCAAATCAATAAGATGTATTTATCTCTTCTTGGATTATGGCCACTAAGTGATAAAGCATCTTCATGGCGAAATTGCATTAACAAATTTCATGCTATCGCTATTATAATCTTATTGTTGACGTTGCTTATACCGCCTATGATACTTGATTTATATTTTGTTTGGGGAGATATCAATGCAGTAGTGCAAAATTTGTGTCTTACAGTGCATGGAATTTTTATAGTATTAAAATTTATTCATGTAATTTCAAACAAGAATATTTTTAAGGAATTGTTGTGGACAATGGAAAATAATTTTAATAGATGCTTGTTAACTTCAACATTGAATAAGCAGAAAATTATTCTTCTTGATCATGCTAATTTTGCACGTACA…	1194	6
LbouOR28	ATGGACATATTGCAAGGATCTTACACTAGTTTTAATCATAAAATTTTATATATCACTGGCCAGTGGCCCAAACTTTGTAAGCGACAAAAATTTATAAGAGCTTCTATCACATTAATTTTAATTTTATCATTATTCATACCAATGACCAGGGGCTTAATTAAAGCGATAAAATTAAATAATTTTAATATCGTTGCTGAGTGTTTATCACCATTTGTTGTGACCTTATTGACAATATTTCTGCACATTAATTTTATATTACATAATCGTCAGTTATTAGTATTGTTAGAAAAAATTCAAAAAGACTGGGAAATCTGGTCAGCAGAGCCAGAGATTGAAATTTTACAACAATATGCAATTAAAGAGAAAAAATTTCAACTAGCATATGGCGTTTCAATAATT…	1194	7
LbouOR38	ATGTCAAAAAAAGATGAATATATTTCAATAAAAATAACTCGAATTATATTGACAATTGCAGGTTTTTGGGATGGAGAAAATAAGAAAGAGAAAATTATATTAAAATTTTGTAAAATCTATTCATTACAAGCGATAATTGGTGCTATAATAACTCAAGCAATGGAAGTAACAATATCTCTTGGGAGTTTATCTGATATAACATACTGGTTGTGCGCTGGGTTACCATTATCTTTAGTAATAATAAAGTTTTCACTTTACTTTTATAAGAGACACAAATTAATTGCTTTAATTCGCTATACGAAAAAACACATTTGGTTTAAAATATATAACAAATATGATCGAGAAATTATGGATGCTTCCAATAAAGAAGCAATGTATTCAATTGGCGCTTTTATTATT…	1194	6
LbouOR113	ATGGATATTTTTGATTCACGATATTTTATAATTACTAAAAAGGGCCTTTCATGCTTTGGAATTTGGTGTTATCAAAAAACTTGGCAAAAATTTTTATTTCAATTTTTTATTTTTTCCAATGTCATTTCGATTAATTATATTCAGAGTCTTGATCTAATTAATAATTGGGGGAAAAATTTAGATGACGTGCTACATTGTTTAGGTCAAATAATTCTTTTTCAAATGGGCTTAGTTGAAGTTTGTATTTATTCAATCAATCAAAAAAAAATTATGCATCTTGCCAATTGTATAAGAAATGACTGGAAATTATGGTCATCTTCATATGAATTAAAAATACTTCGTGAACATGCGGAAACTGGTAGAAATTTAACACTTTTGTATTTTGGTTATAATTTTAGT…	1194	6
LbouOR193	ATGGGAGTAGAGAAAAGTTCTCAGAATCAGGATCTTAATCCTGTAAAGCCACTAAAAAATATACTATGGCTAGTAGGCGCTTGGCCCTTCAGTGATAATAATTATTTCTCAACTTTTCGAACCCTTATTTTTCTTATTATTCAGATAATTTCAGTTGTTAGCGTATCAAAAGAAATAATTTTAGGATGCAGTAATGCAGATGAAGTGGTGGATCTATTATTATATCTCCAATGTGGAACAATAGCAGCGCTAAAAGTGATTTTTATTCGATTTTATCGAAGAAATGTGTCACAAATAATATCGTCAATTAATGAGGATTGGATAACGATAAAAGAATTATTATTACTTAAAATAATGAGAACATACGCTTCTTATGGAAATTTCATCTATAAAGGACAA…	1194	6
LbouOR71	ATGACCTCTAAAAATGTTAATGAGGAAAATTTCTCGATCACTTGGAATCGAATTCAATTAAGCATAATTGGAGCTTGGCCACGAATTGATGACAAAGATGGAAGAATTTCAAATTTTATTTCATTTTTAGCTGCAATGAATGTTTTATTATTTATTACATTGCCACAGACTGCATTTGTATTTGAAATTTGGCCAGATCTTAATCTAATTTCTGAAAGTTTGTCATTAGCAAATTTTCCCGTCACTATTGGAGTTTTGAAATTATTTGCAATTTGCAATAATAGACAAGCATTGAGGGAATTAATTGTATCAATTTATGATGACTGGAACTGTGAAAAAAGTGAATTTAATAGAAAAATAATGAAGTCGAATGCTAATGTTTCCTTAATTATTACATTA…	1197	6
LbouOR45	ATGTCTAAAATACCGGTTGTTAATGAGGCTTTTATAGTTTGGTGGAATCGAGTGAATTTGAGAATAGTCGGTGCATGGCCAGAACCTAACGATAAATATGAACGTTTATCGAAATTTTTATCAATATTAACTGGAATTAATATGATTTTTTTTAATATAATACCACAAACTGCATTTCTTTTTGAAATTTGGCCCAATTTTGAATTAATAAATGAAAGTTTGACATTAGCTAATTTTCCAATAATAATGGTATTCATAAAATTAATTGTAATTTGTAATAGAAGAAAAGATTTGGAAAATTTAATAGCTTCCATTTATGAAGATTGGAATCGTGCTAAAAATGAATTTGAATGGAGATTGATGAGAAATGATGCACATATTGCAAAAATTATTACTTTG…	1200	6
LbouOR66	ATGGACGGTGATGAAGCTGCGAATCATTGCACGAGTATTTGTAAGATTAGTTTGAAAATTATTGGAATATGGCCCGACGAAAAATCAGAAGGATTTTTAACATTTTGCCGTGTTGTTATTATTTTTATATGTATAACTTTTTTTATAATTTTATCGCAAACAATGAAATTAATTATGATTTGGGGAGACATTGAAATAATGTCTGAAATCCTTTGTAAAGTTGAGCTTCCATCTATAATTATTCTTCTCATGATTTATGTCATCCAGAAAAATAAATCAGAATTACAGCCTATTGTGGCATCAATAAATGAAGATTGGAATAATTCCAAGTCAAAAGAAGAAAGAATGATAATGTTAAAAATGTCATATTCAGCGAGAAAAATATCTTTAATTTGTCTA…	1200	7
LbouOR75	ATGTTGGAGAAAAGCAGTGATAAGAACAAAAGAACCATAAAAGATATTTTACCGGCAACTTTTTTTTTAATGAAATTTTGCGGCTTATGGCAACCATTTAAATTAAATTATCCCATTTTGAGAATAGTCTATATTTTTTATTCAGTTTTTACAATGTTTACAATGATTTCCGTAGGATTGTCACTAATATGTTTCATTATTATTTCATCCGAAAGGATCAAAGATGCGATTATTGAAAATTCATTTTTACTTTTTACATTACTTAACGGTTGGGTGAAAGCTTTTATATTTTTATCTAGACATAGAGGTATTAAATCTTTATTGAAAACATTGCTGGAGGATCATTGCCAACCTCAGGACACCACTGAACTTGAAATGCAAAAGAAATTTGATGATGAA…	1200	7
LbouOR80	ATGAAAAATTTTAATAACAAATCCGATATAAATTATGCTATTAATAATTGTCGACGTATTGCATTAATATTAGGACTTTGGCCAAATAATAATAGAAATTTTTTTCAAAAAAATTTAATATTTTTTCTCAATTTCACATCATTTATATTTATTTTATTTATCATTGTCTCGTCAATTTTATTTGGAATATTTGAATTAAATGAAATGTCACAAAAAGTCAGTATAACAGGACCAACAAGTTTTTATGTTATGGCATTTATGAAATATACAATTATTTTAATACATAGTCAAGATTTGCAAAATTGTTTTAAACATTTGGAAATTGATTGGAATAATAATCAAACAATTGAACAACGTAATGTAATGTTAAAACATGCAAAATTTGGTAGACTTATAACA…	1200	6
LbouOR99	ATGACTAACAAGTCGGTTAATGATGAGGCTTTTATAGTTTGGTGGAATCGAATGAATTTGAGAATAGTCGGTGCATGGCCAGAACCTAACGACAAATATGAACGTTTATCAAAATTTTTATCAATAATAACTGGAATTAATTTAATATTTTTTATTATAATACCACAAACTGTATTTCTTTATGAAATATGGCCCAATTTTGAATTAATAAACGAAAGTTTGACATTGGCTAATTTTCCTGTAACAATGGTATTACTAAAGTTAATTGTAGTTCGCAATAGAAGAAAAGATTTGAAAATATTAATAGCGTCAATTTATGAAGATTGGAATCGCGCTAAAAGTGAATTTGAATGGAAATTAATGAGAAATGATGCTCAAATTGCAAAAATTATTGCTCTA…	1200	6
LbouOR222	ATGTCTCTTAATGAAATAAAAGATTCAAATATTGAAAGTGAAACATTAAAATTAATTTCCCTATTATTAGGATTATGGCCAACATCATTTCTTGATTCAATGTTAAAAAAAATAATTAAACTAATTATAAATTTAATTGCATGTTCACTTATGATATTTGTTATTGTATCAAATATTCTCTATGGTATTTATCAAATTAATAATACAATGGATCAAAAAGTTGAACTTATTGGTGCAACTAATTTTTATATTATGAGTCTTACAAAATATTTATTATTATTATTTCGTGGTAAAAGTATTAGAAAATGTTTAGAATATATTGATGATGATTGGCGATTGGCAAAATTTTCATCTAAAAATCGTGAAATAATGTTAAATTATGCACAATTTGGAAGATAT…	1200	8
LbouOR53	ATGCATGTTACTAAAGCAGAAACAAATCTGCAAATAGTAAGACCACAACTTAATATAAAAATTTGTCTTCAAATTTTACGTGCTACAGGTTCTTGGCCACCAGAAAATTCTGGCTTTTTCCGATATATGTTTTTTGCTTACAGTTTGTGCATTTATTCATTTACTTTAGGATCTTTTATTGCTACAGAAATTGTTCATGTTATTTTGAATTATAATGATTTTGGTAAAATTGCCTCAGGTGTCCCTTTATTTATCACAAATCTTCTACATTCATACAAGTGTTTCATCCTTTTTCGAAATCATCGAAGATTAAGAAAACTTCTTGCAATGGTGGACAGCCCAATTTTTTCTGAAAATAATTTTAGATATAAAAATATAATTTCTTGGTATTCCTATAAT…	1203	7
LbouOR185	ATGGAAAGAATTGAGCCTCTTTGGACAAAAGACTCATCATATGGACTTAAACTTTATAAATGGATCTCTTGGCCAATGGGCACATGGCCCTTTGGCTGCGAAAATTATTTTTCCATTTTTCGTTTGATTTTCGCTATTATATCTCAGATTACATTTTTAATTAGTTTAATAGCAGAAGTATCACAAAATTGCATCACAATGGATGTGAAAGTAGACTATATTGCAAATTTATCATGCGTTGTAATGTGTCTTGTGAAAATAATAATAATTCGTCTTCATCATAATAAAATAATTTTTGTCCTATCATCAGCAATGAAAGATTGGTTATTAGAAAAAGATGATAATTCACAGACAATAATGAAATCTTATGCCCAAACTGGTAGATCATTTTTTATGGGA…	1206	7
LbouOR186	ATGAAAAATGACAAATCTACCAAAGAGGATTTAAATCCTCTAAAAATTCTTAAAATTGTTACATGGCCCGTGGGTGTTTGGCCATTATCGAACGATATTTTTTCCATTTTTCGAACATTTATCGTCATCATCATTGAGATAAGTTTGGTCACAAGTGTTACAATGGAAATAACTCTAGGATGTTGTACCTCAGAGGAAAGAGTGGATTTCATTGAATTTCAAAAATTAGGAACAATAGCAGCAATAAAAGTTTTATCGCTGAGATTACATAGAAAATATCTTGCGAAAATTCTTTCTTCCGTCAGTGATGAATTGAATTTAATGAAAGAAATGAAATATAAAAAAATTATGAAAAAATACGTGAGTCGTGGAAATTTTGTATTTTATGCTCAATCAATT…	1206	5
LbouOR188	ATGACTGAAAAGAAACCTGATCAGGATTTTAATCCTGTGAAAATTCTCAAAAGAGTTGCATGGCCATTGGGTGCTTGGCCTTTTTCTGATAATATTTTTTCCATTTTTCGAGCATTTATCGTTCTTCTCATTCAGATTAGTTTAATGGCAAGTGTAACAAAAGAAATCACACTCGGATGCAGCAATGCAGACGAAGTAATTGATTTAATTGTTTGGGTACAATGTGCAATAATAGCATCAGTAAAAGTGATTTTAATTCGTTTCTATCACAAAAATGTATCACAAACAATTACTTCTATTAATGAAGATTGGTCGACAATAAAAGAGCCAACATTAGTTGACATAATGAAATCGTATGCTTCATTTGGAAATTTTGTCTGCAATGCTCAATTTATCTTC…	1206	7
LbouOR2	ATGGATGTCCTTAAAGCAGAATCAAATCTACAAATAGCAATACCTCAATTTAATATAAAAATTTGTCTTAAAATTTTACGTGCTACAGGATCATGGCCACCAGAAAATTCTGGCTTTTTCCGATATTTGTTTTATGCTTATAGTTTATGCATTTATTCATTTACTTTAGGGTCTTTTATTGTTGCAGAAATTGTTAATGTCATTTTTAATTATAATGATCTTGGTAAAATTGCTTCGGGTGGCCCTCTATTCCTCACAAATCTTTTGCATTCGTACAAGTGTTTCATCCTCTTTCGAAATCATGGGAAATTACAAAAACTTCTTGCCATCGTGGACAGCCCAATTTTTGCTGAAAATAATTTTAGATATAAGAATATAATTTCTTGGTATTCTTATCAA…	1209	6
LbouOR7	ATGAAGGGTGAAAATGCCTTACATGTTTTGACAACATACACTCGCTTAAGTCTTGCATGGTTTGGAGTATGGCCATCACATACAAATAAAACATTATCAACAGTGTTATTTTTTATCAGTATCACAATCATAACATTAACTGTTGTCATACCACAAGGCATTAAATTTATCCAAGTTAGAGATAGTTTTGACCACATGACCCACATTATTTCAGTTGCAGAAATACCATATTTAATTGCATTGACAAAAATGAGCGTACTTTTTTATAAAAAAGAAAAAATGACGATTCTGTATAATAATATAGTTGACAATTGGAAAGAAACAAGAAGTAATGATGAAATAAAGATAATGATGAAAAAAGGTGACAAGGGTAAAAAAATTGCAATCTTATGTATGTTC…	1209	7
LbouOR37	ATGAATGACAAAAATGCCATAGAGATTTTTACCAAATTCTCTCGTATAAGTCTATCATGGTTTGGAGCGTGGCCATTGCAAACAAATAAAATATTATCAAGATTCTTGTTTTTTATTAGTATTACATTTATGATATTAAGTATTCTAATACCACAAGGCATTAAGTTGATTCAAGTTAAGAATAATTTGGATCTTATAAGTCAAATTGTTTCTACTGTAGAATTACCATATGTTGTTGCATTGACAAAAATGAGCGTACTATATTACAGTAAAGAAAAAATAACAATCCTCTATGACTACATGATTGATCATTGGAAAAAAACAAGAAGTAATGATGAAATTAAGATAATGATGAAAAATGGTGACAAGGGTAAAAAAATTGCACTTTTATGTACATTT…	1209	6
LbouOR102	ATGGACGGTGAATTTGCCTTGGAACTTCTTTCAAAATACGCTCGCATAAATCTTACAAAATTTGGAGCTTGGCCACGTCAAAAAAATAAAAAATTATCCAAATGTTTATTTTATGTTTGTCTATTTACTCTACTTTTTGGTGTTTTTCTTCCACAAACTTTTCAAGCGCTTCAAGTGTGGAAGAATTTTGAACTTTTAAGCAATGTCTTGTGCACTGCAGAACTCACAATTGTGATTGCCATAACAAAAATGATTGTACTTTTTTATAAGAAAAAAAAAATTACCATTCTTTTTAACACTATGTTTGACCACTGGAATAAAAAGAAAAGTAAAGAAGAATTAAAAATTATGCAAGAAAGTGGTTATAAAGGAAAACAATTTTCGTTAATATGCATAATT…	1209	7
LbouOR69	ATGCATGGAGAAGATGCTCTTGAGTATTTCATGAAGTTAAATAGAATTACACTTCAAATTGCCGGAATTTGGCCTGTGGATAAAAATGAATTATTGGCAACTTTTCGTTTTTTTGCCATGACATCTTATTTATTTATCGCTGTAATTTTATTGCAAAGCATTCAATTAATTATCGTTTGGGGTGACATTGATGCAATGAGTGACATTTTACTGATTGGTCTTTTACTAATGTTTGTCACTTTGGTAAAAATGATTTCATTATGGTATTATAAACAAAAGATGAAAACAATACTTAATTCCATTATCCTTGATTGGGATAATGTTGAAACTAAAGAAGATTACAAAATTATGACAGAATATGCAAATTTTAGTAAAAAAATATCGGACACATATATATTT…	1212	6
LbouOR228	ATGTCAGAAGAAAAACTTGATCAAAATTATAATCCTATAAAGAAACTTAAGAATATTTTATGGCCATTGGGTGTTTGGCCCTTTAGTGACAATTATTTTTCCACATTACGAACTATTATTTTTCTTCTTATTCAGATGTTATTGGTGATTAGTGTAGGAAAAGTTATAATATTAGGATACGGTAATGCAGATGAAGTGGTGGATCTATTATTATATCTCCAATGTGGAACAATAGCTGCAATAAAAGTGATTTTTATTCAATATTATCGAAGAAATGTATTACAAATAATTTCTTTAATTAATGAGGATTGGTCAACGATAAAGGATGAATCGTTTCTTGAAATAATGAAATCCTATGCTTTGTATGGAAATTTTGTCTATAAAGCTCAATTAATAGTC…	1212	8
LbouOR57	ATGTCTATTAAAAAATTGAATTTAAATTATAAAAGTGATTTGAAATATACATTAGACGTTGCAAAATTATTAGGCAAAATTATATGTTTATGGCCAATAAATTCAGAAAAATTTCCTATTAAAGCAATAATTAAAATAATTATCAATATCATTGCATGTAGTCTAATGACAGGTGTTATAATATCAAATATTCTTTGTACAGCGTATAAAGCAAAAAATTTAGATGAAAAAATTGATATTATTGGACCAACATTTTTTTATACAGTGTGCCTATTAAAATATTGTTTCTTTTTATATCGTAGTGAATCATTTAAAAAATGTTTAAAATTTATTAAAGAAGATTGGATGCAAGTTAATGTTAATGAGGAAAGAGAAATAATGTTAAAAAATGCAAAATTT…	1215	7
LbouOR76	ATGATTGTGAGAAGAGAAAAGAAATTTGAAAATTTATTTAAAAATTCCAATTTAAATGAAGATTTTAATTTTGCTATAAAATTAAATCGACGACTATTAACATTAATTGGCATGTGGCCTATTGATAAAAAATTATTAAAAGAAAAATTAATTGCAAAATTTTTAAATATTTCTTGTATATTTTTTTTATTATTTATCATTATTCCTGGTTGTATTGATATTATTTTAACAAATGATTTTCAAATTGCATTAATAAAAATAGGACCATTAAGTTTTGCCATAATGAATATGTTATATTTTTCATTTTTTTTTATTCATCGTGATGAAATTTATTATTGTTTTGAATTAATTTACAATGATTGGCAAAATGTTAATAATAAAGAAAATCGTGAAATTATG…	1215	7
LbouOR84	ATGTCTTCTAAATCAAATGAAGATTCAATAAAATTTTATAATAGTGACTATATCATTGATTCTTGTAGGCCAATAGCAATAGTTGTTGGTTTATGGCCAATTAATTATCAAATATCAAAAAAAAAAAAAATTATTACCATTATTTTAAATTTCATTGCAATTACATTAATGTCACTTCGTCTAATATCAAATATTCTTTATGGAATATTTGAATTAAAAACATTAGCACAAAAAGCACAAATAGCAGGTCCTGCATGTTTTCAAATAGCAAATATTTCTAAATATTTATTAATTTTAATAAAAGGTGAAAAAATTGAAAAATGTTTTCAAATTGTCAAAGAAGATTGGTGTCGTATTGAAAATAATGAGCAACGAGAAGTGATGATGAAACATGCAAAA…	1215	6
LbouOR92	ATGTCTTCTAAATCAAATCGAGATTCAATAAAATATTATAACAGTGATTATGTTTTGAATTCATGCAAACTAATTGCATTAATTGTTGGTCTTTGGCCAATTAATATTCAAAATTCATCGCAACAAAAAATAATAAAAATTATTTTAAATTTTATTGTACTTTCATTTATGATGTTACGTTTTTTATTTACAATTCTTTTTGTTACATTTGTATTAAAAAATATATCACAAAAATTTCAAATGGTTGGTCCAATATTATTTCAAATAACAAATATTATAAAATATTTATTATTATTAAATCGTGGTAAAAAAATTGAGAATTGTTTTAAAATTATTAAAAACGATTGGTGTCGTATTGAAAATGATCAACAACGACAAATGATGATAAAAAATGCTCAA…	1215	6
LbouOR114	ATGTCTATGGAAAATTTCAATAAAACATACAAATCAGATATAAGATATGCAATTAATACTTGTCGATGGATTGCATTATTTTTGGGATTATGGCCAAATAATAATGAGAAATTTTTAAAAAAATTATTAAAAATATTTATAAATTTTTTATCAATTACACTAATGATATTTGTTATTGTTTCTTGTATTTTATTTGGTATTTTTGAATTAAATGAAATATCACAAAAAATTAGCTTAACAGGACCAACAAGTTTTTATATTATGGCATTTATGAAATATTCAATAATTTTAATACATAGTCAAAATTTGGAAAATTGTTTTCAATTTATGGAAATTGATTGGCAATATCTTAAAAATAATGAACATCGTAAAGTAATGTTAAAATATGCAAAATTAGGA…	1215	6
LbouOR116	ATGTCGGTTGTTGAAAATTTCAACAAAACATATAAATCCGATATAAGATATGCAATTAATACTTGTCGAAATATTGCATTATTTTTGGGATTATGGCCAAATAATAATAATGTGAAAAAATCATTATTAAAAAAAAGTTTAAAATTAATTATTAATTTTACATCAATTTTACTTATGACATTTGTCATTATATCATGTATATTATTTGGTACATTTGAATTAAAATTAATGTCACAAAGAATAATATTAACGGGACCAACAAGTTTTTATGTTATGGCATTTATGAAATATTCAATAATTTTATTTCGCAGTGATGATTTGGAAAATTGTTTAAAAATTATTGAAAATGATTGGCAATATATTAATTATAAACAACGTCAAATTATGTTAAAACATGCA…	1215	7
LbouOR90	ATGGATGGCAAAACAGCCATTAAATATTTTATGAAATTAAGTCGAATTAGCCTTCAAATTTCGGGCGTTTGGCCCGATTCAGAAAAAGGTGATTTATTAGCATTTGTCCATTATGCTGCAATGGCAGGCTATTTATTCATCATTATTGTTGTATTGCAATCAATTAAATTAATTATAATTTGGGGAGATGTCGATGCTATGAGTGATATTTTGGCATTTGGTTTATTATTTTATGCAGTGGCTTTTACAAAAATGACATGCCTGTGGTACTACAGAAAAAAACTGATAAAGCTTCTATTCTATATGATCCAAGATTGGAATAGTACAACATCTAAGAAGGAATATGAAATTATGGTGAAATACGGTCACTTTAGCAGGAGAGTATCGGATTATTTTGTA…	1221	7
LbouOR121	ATGGTCAAGAGAAACAAAGAATTTATAAATTCAAATTATTTTCACGATTATAATTATGTGGTTAAAGTTGCTCAAACATTACTCACACCACTTGGAATTTGGCCACGTTATGGAAATGATAATTTTTTTTCAAAATTACAAGTAATTTTACATATTATCATAGTTTTCAGTTTTATGCTATTTTTACTAATACCACATTTGTATTATACATTTTTTGACGCTGAGGATTTAAAGAAATTAATGAAAATAATAGCGGCACAAATATTTAGTACACTTGGTGTTATTAAATTTTGGACAATGATTATTAATAAAAAAAAAATTAAAAATTGCCTCGAGGATATTGAAAAGAATTTTCAAAATGTTAAAACAATTAATGATCGTGATATAATGTTAAAAAAT…	1221	6
LbouOR26	ATGGATGTTCTGAAAGCAGAAACAAAACTAAAAACAGTAAGACCACAACTTAACATAAAAATTTGTCTTAAAATATTACGCGCTACGGGATCATGGCCACCGGAAAATTCTGGTTTTCTTCGATATGTATTTTATGCTTATAGTTTATCCATTTATTCATTTACTTTAGGATCTTTTATTGCTACAGAAATTGTTAATGTCATTTTTAATTATAATGATTTTGGTAAAATTGCCTCGGGTGTCCCTCTATTTCTCACAAATCTTCTACATTCATACAAGTGTTTCATCCTTTTTCGAAATCACCGAAGATTAAGAAAACTTCTTGCAATTTTGGACAGCCCAATTTTTGCTGAAAATAATTTTAGATATAAAAATATAATTTCTTGGTATTCCTATCAA…	1224	7
LbouOR203	ATGAAAAAAGAGGAATGGAAAAAAGAATTAAGGAGTGAATATTATATTTACGCAATTCATTTATGGATTCCTGGAGTATGGCCTTTATTACCTGATAATTATTTCACAGCTTTTCGATTTTATTTTGCTGTTCTTTTATTGCTATCAACAATAATAACTTTAGGTACAGAAATAATTCAAAGCTGTGGAGACGCAAAGGAAATCACTGACCAATTAGTGTTTTGTGCAGTGACGATAAATTCAACGGCAAAAATAATAATACTGCGAATATTTCGAAAAAAATTTTCCAGTAGCTTTAGAAAAGCAGAGGAAAATTGGTTCAACACGGAAGACAATGATTCTCTTACAATTACAAAATCATATAAAAAATTGTGTAGAAAAATTAATTTTCTCGAAGCA…	1224	6
LbouOR8	ATGGATTTTCATAAGGCAAAAGTTTCTTCAAAACCAGTGAAACCTTTTCTATTATTAAAAATTAGTTTAAAAGTTTTACGATGGATGGGAACATGGGCACCGCGACAAAAAGGAATTTCTCATTATTTTTTTTATGCCCATACAATTTGTATTTTTGTCTTTATGTTGGGCATTTTTTTCTTTGTGGAAATTATTGCTATTGTTATGAATTTGGATAATTTAGAAAAAATTGCTTCAAGTGCTCCCCTATTTTTGACTAATATTGCACATGCATACAAGTTTTTTACCATCAATCGTAATAGACGAAAAATTCAAGATTTACTTTCAATAATTGAAAGTCCAACATTTAGCAATTATAATTCCAGATACGAACGAATAATAATGTGGTACACTTGGCAA…	1230	7
LbouOR33	ATGGATATTTATAAAACTGAAACGTTTTTAAAGAAAATCAGACCTCATCTTCATATAAAAATTTGTTTGAAAATTTTACGTTATATGGGAACATGGCCACCTGAAACATTAGGTTTTACTCGTGTTTTATTTTTCATTTATAGTTTTTTCTTTTTTCTAATTGTTTTGGGAATTTATGTTTTTGTCGAATTCATGAATATTGCCGTAAATTATAATGATGTCAATAAACTTGCATCAGGAGGTCCTCTATTCATCACTAATGCTTTGAACGCCTATAAATTTATTACATTTATTCGATATCATCGAAGAATATATAAGCTTATCTCAGTTATCGAGAGTCCTGTTTTTTCCAAAGATAACATAAGATACGATAAGATAGTGTCTTGGTATGCTTGGCAG…	1233	6
LbouOR47	ATGGACACTTCATTTAAATCATTTTATATGGTTTACGAATGGCTCTTATCGGCAGTTGGTCAATGGCCATATCAAACAAAATTAAAAAGAATTTGTTTATCCATATTTGCTTATATTTCTATAATAAGTTTACTTATTCCAGAGTTGTTAGGTTTGAAAAAATATTGGGGAAACGTGGATATTGTTATTCAATGTATACCACCTATTATTGTGATTATTATTGTCCTTTGTTTATTAACAAACGGTATTATTAAAATTGAAAAAATGGAACTTATAATTAAAAAAATGAAAACTGATTGGAATTTTTGGACAACAGATTTAAATATTGATAGTCTACAGGATTATGTTAAAAGTGGAAAAAGTCTAGATTTGATGTTTATGTATATTGTTTGTGTTTTG…	1233	7
LbouOR125	ATGACTTTGTTATCACATTATGTTTTAAACCTAAATACAAAGAACATGCAAAAATCTAAAGGAATTGATCACTATTTAAAAATTGTAAAATTTTTTTTATCTTTGGTTGGACAATGGCCTTATCAATTACCTAGGTACAGAATTTTTTGTCGAACAATTGGTCTTGGAATATCTACTATAATTCTTTTTCCAGGTTTTATGGCTATGTATGAAGTAAGAAATGAATCTACTACTTTTGTTGAATGTATACCTCCAATATTTGCAGTATTTGCTAGCTATTGTTATGCTATCTGTTATAGCTTAAATATAAAAAAGATAGAATCTTTAACTGAGTGCATGAAAAGTGACTGGGAGTTAATTAAAGGATGCAAAACTGAACTCGAAATTATAGAAAGATCG…	1233	6
LbouOR232	ATGAATGTGAAAAAAACGGAAAAAATTCTTAAACCTTATTTTCATTTGACAATTAGTATAAGAATATTACGCAATATGGGAACATTACCACCCAAACTATCAGGTTTTGTTCGATTAATGTTTCTTGTTTACAGTTTTTGCTTCTTTATGTTTACATTGGGAGTCTATCTCTTTATAGAAATTGTTAATATTATTATTAATTGTAATAATCTTACTAAAATTGCTTCCGGAGTTCCGCTTTTTATCACAAATTTTCTACACGCTTACAAGTTTATAACCATTATTTGGTACCAGCAAAGAATACATAAGCTTCTCTCAATTATCGACAGTCCTATTTTTTCCAAAGATAATGTAAGATATGAAAGAGTAATGTCCCACTTCGCTTGGCAGGGAATATTC…	1233	9
LbouOR29	ATGGATATTTATAAAACTGATACGTTTTTTAAAAAAGTCAGACCTCATCTTCATATAAAAATTTGTTTGAAAATTTTACGTTATATGGGAACATGGCCACCTGAAACATTAGGTTTTCCTCGTATTTTGTATTTCATTTATAGCTTTTTCTCTTTTCTATTTGTTTTGGGAATTTATGTTTTTGTCGAATTTATGAATATTGCCGTAAATTATAATGATGTCAATAAACTTGCATCAGGAGGTCCTCTATTCATCACTAATGCTTTGAACGCCTATAAATTTATTACATTTATTCGATACCATCGAAGAATATATAAACTCCTATCAGTCATCGACAGTCCTATTTTTACCAATGATAACATAAGATACGAAAGGATAGTGTCTTGGTATGCGTGGCAG…	1239	7
LbouOR158	ATGATAAATGAAAAGAAAGTTGATTTAAATATTGAAAAAGTAGATGAAAAAGAATTTAATCCCTTTGAAAATGAAAAGTATTTTGAATACTATCTTATTTTCTTCGGTGTTTGGCCATTTATCAATAAAAAATATTTGTTTACGATGCGAGTAGTGATTTCTATTCTTTTTATTTCAATAACTATACCTATATCTTTAAATCTCTATGAGGCTCGCCATGATATGGATTATTTTTGTGAATGCCTGACAATGGGAACAGTTATACCACTGGCATGGATCAGTTTCTATTTTCAAGTTATTAATACATCTTTGATAAGATCTATGTACTTAAGCATTAATAATGATTTTGAAGATATAAAAAAAAACAAAGAAGAATACGAAATATTACTGAAATTTTCA…	1239	6
LbouOR210	ATGATTGAAAAAAATTTGAAATTTATTTCAAATCCATTTTATAAAAATGATAATAAATATGCAATTAAATTTTTTCGTAAATTTTCCATAATACTTGGCCTATGGCCAATGATAAATTCAAATTTAGAATTTTTTTTTAAATTATCTTTACGATTTTTATATTATTCAACAACAATATTTACATATTCATCTTCTATTCTTCATGGAATATTTATATTAAATGATTTACATTCAAGATTATTAATATCGGGTCCAATTATATTTTGGACAATGTTATTATTTAAATATACATTAATATTGAATCGTAGTGATTATATAAAAAAATGTTTATTATTTATTGAAGAAGATTGGCAAGAAGCTAAAACAAATGAACATCGTTTTATTATGATGAGAAGCGCA…	1251	9
LbouOR91	ATGGAACTTAGTCTCAGTCAAGACTGTTGTCGCACAATGAACTTATTTGAGAATCATTACTATAGAATTAACACATTTTACCAAAAATGTACTGGAATTTGGCCTTATCAGAGAACTGAGAAGAAACGTTTGATTAAACTTATGTCATTTACTCTTTTTATGTGCAATCTTATACCCATGTTTCTGCATGTCTATACGGTTTGGGGAGATTTGGATGAAACTTTAGAAAGTTTGCCAACACTTTGCATCATACTTGCGGCAATTTTTAAATCTTCAATTTGCATTTATAAAGAAAGTGAATTGAAAGAACTTTTAGAATGTATTAAAAATGATTGGAAGGTTTGGTCTTCGGGAAAGGAATTTGAAATTTTACAGACATATGCAGAAAGCGGAAGATCT…	1254	6
LbouOR156	ATGCCGTCACAAAGAAAAATAAATTTTAATTTTCCGGCTCTACTAAATCGTTGGAAAAATATTTTATTGTCAAATAAAAAAGTGAAATATAATTTTGATTTTGCCGTAAAATTTAATCGTTGGAGTATGCAATTATGTGGAATGTGGCCAATTGAAGATCGTTTTTCAAAATTACGATTTTATTTGACGTTGATATTTCTATTATGCATCACTATACCAGTAACGGTACAATGTTTTCTATTAAATAATTTATTTAAAGAAATTGAAACTATTTTCATTGCTATCAATCTTGTATTGACATTTATTAAAGCATTATTTATTGAAAATTCAAAAGAGAAACTCGCTTCACTTGTTGAAGATATGATTTTAGATTGGAATGATAATAATGGATTTTCAAAT…	1260	6
LbouOR168	ATGACTTTAAATGAGACATTTTTAAATCACTATGTTCAACATACTTTTAATCTTTTACAACTTCTTCGTACATACAAAAGTAAAAAAGTGTTTTCATTGCCAATTAGATTTTGGACTGGTGTTATTATTATAATATGTTTGTCCGCTAATTTTTTATTAATTTGCTCCGAGATAATAGGCTTTAAAGATTCCAAAGATGTTAGACAATTTGCAAATAAATTCGCTATTGTTTCTTTTCACATGACAGGAATTATAAAATGGTGTTATTGCATGTGGAAAATAGACACTATTACAAATCTTATAAATATGCTTCATAATTGTCATTATTATGCATTGGAAATATGTCAAAATAATCAAGATAAAGAAATGTTACATAAAGAAATGAAGATAGCACAAAAA…	1281	7
LbouOR98	ATGGATGTCTATAGACCAGAAGACGCATTTTCTATAAGTCTTCAAACATTTCAATTGTTTGGCGCTTGGCCTTCTTCAATAAAACATCCAGTATTAAGATCCATTTACAAACTTTATGGCTATGCAATACATTTGTTTTATATTGGAGGGATTTTACCGCCACAATTCATGAGCATGTATATTATGCGACGTGATTTGCAAGAAATTGTTGAGAATTCTCTTTTAACATTGACATGTGTAGCGTTTGTATCAAAACTTGTTGTATTTCTATTGAGACGCAATAAGATTGAAGAATTTTTTCAAAGATTGCACGATCCAATTTTTTATCCAAAACGAAAGGAACACTTGAATGTATTAAAAGAATCTGCAGCTATAGGTCAAGCAAGTGCCATCACATTT…	1284	7
LbouOR219	ATGGAAGGTATTTATAATCCAGAAGATGCGTTTGTAATGACTCTAGGAACATTCACTTTATTTGGCCTTTGGCCTTCAGCTGTGAGACATCCCTTATTAAGTATTTTGTATAAAATTTATGGATTTGTTTATCAGTCATTGTACATTATGGCATTGCTACCGTCGCAATTGATCAATATTTATTTAATGCGTGGAAATTTACGAAACTTGGTAGAAAGTTCTTTTTTCACATTAACATGCGCTGGTTATACCACAAAATTATTTTTATTTCTCTTCCGTCGCAAGAAGATAGAAGAATTTTTAAAAAGATTGCACAATCCTATTTTTGTGCCTCAACGAAAAGAACATTTTCATGTACTGAGAATTTGGTCCAATATTGCCAGAGATAATTCATTAGTT…	1302	8
LbouOR196	ATGATTACAATTTTTCTACATAGTAAAATTGCTATTGAATTGGTGAATTTATTTAAAAATAAATTATGCCAACCAAGAGACGATGTGGAATTGAAAATTTTGCAAAATACTTCATATTCTTGTAGATTCTATACAATTCTCTATTTGTTTATAACGAATTCAACATCAATTTCACTATTTTTGATTCCACCTTCCAAAAGAAGTGATTTTCCATTGCCATTTAAAATGTGGATTCCCTATAGTCTTAATTCAAGACTTTTATATTTCTTAACTTATATACATCAAGGTCTTGGTACAACAATGGGAGCATGTGTAACATCAGCTATTGAGGGTATTGCATTAATGACAATATTGCAAATTTGTGCACAATATGAAATTTTTATCTATCGATTAAATTTA…	1317	7
LbouOR204	ATGGAAATCTACAGACCCGAAGACGCGTTTAGTATGAATCTACAGACATTCAAGTTATTTGGCGTTTGGCCTTCAGCAGCGAAACATCCAGTGCTAAGGTTATTGTACAATGTGTACGGTTATAGTTTTCAATTGTTTTATATTGTTGTATTGTTACCAACGCAATTTATCAACATTTATCTAACACGCAATGATGTACAAAAAATAGTGGATAGTTCATTTTTCACATTGACATGCGTTGGTTATGTTGCAAAACTCGTAGTATTTATTTCGAGACGCAATAAAGTAGAGGAATTTTTTCAAAGACTACATCATCCTCTATTTACACCTAAACGAAAAGAACATTTTGAAGTGTTAAAAGATTATACAAATGTCGCTAAAGCAAGTTCCATGACATTT…	1335	6
LbouOR139	ATGAAACTCTATAGACCGGAAAACGCATTTGGTATGAATTTACGGACATTTAAAATATTCGGTGTCTGGCCATCCTCAGTAAAACATCCAGTTTTAAGATTTTTTCACAATCTTTATGGTTATGCTATACATTTTTTTTATATTGCCATTCTATTACCGGCACAATTTATGAGTATATATATTATGCGAAATAATGTACAAGAACTTGTGGATAGTTCTTTTTTCACATTGAGTTGTATTGCATATGCATCGAAATTTATTGTTTTTATATCTCGACGTAAAACAGTGGAAGAATTTTTTCAACGATTACACGATCCAATTTTTATTCCACGACGAAAGGAGCATTTTGATTTATTAGAAGAATCAGCAGATACAGCAAGAACAACTTCTATGACATTA…	1353	6
LbouOR159	ATGCCACGGCAAAAGGGAACAAAGTACAATTTTGATTTTGCGGCACAACTAAATCGTTGGAAAAGAATTATTGCATCGCAAAAAGAAATAAAATCCAATTTTCATTTTACAACACAATTTAATCGACATAAAAGAAATAATCTATCGCAAAAAGAAATAAAATCTAATTTTGCTGCACAAATTAATCGTTGGAGAAGAAATATATTAACGCAAGAGGAAAGAAAATATAATTTTGATTTTGCTGTACAACTAAATCGTTGGAGTATGCGATTATGTGGATTATGGCCAATTGATGATCGTTTTTCAAAATTACGATTCTATATTACATTGATTATTATTTTATGCACTTGTTTGCCAATAATAGTGAAATGTTTATTAGTGAAAGATTTTTTTAAAGAA…	1392	7
LbouOR183	ATGTTTTTATCAAAAATATGTCAAGCTTGTGATAATCGTGAAAATGAAATATTGCAAAATTGTTCCCGAGCGGGAAGGAATATATCGATTTATTATTTAATATTGGTAGCTACTTCAGCAATAATGGCAATGTCGTTACCAATAGTTTCATTACCAAAGAAAATTCTTCCCGTGCAATATTGGTTACCATTTTCAATGGAATCAAAAATTGTTTATTCCATTGCATATTTCCATCAAGTTTTTGTTTTAAATATGATAATATTTGTTTGCGTTGGTACGGATGCTTTAGCATTAACTGTAATGTTACGAATTTGCGCCCAATTGGAAATAATAATTTATCGTTTAGATTTAATTTCTCATAATGGAAAAATTAATAAATTTATTTCTATTAATTATAAT…	1458	6
LbouOR220	ATGATTACAGCAAAATTTTCATTTACAATTTTAAAATATTCCGGTCTTTGGCGACCAAAATCACTTCGATCACAATGGGCGTTTTTACTTTATAATTTATATAGTTTTACAATTGTTTTTCTATTTGTCACACTTGACATGTCATTATTATTGTTTATAATTTTAATTCCAACTAATGTAGAAATATTAATGAAAAATCTTATGTTTTTTATTGGTGCCTTTTCATTGAATTTCAAAGTTATTTATATTTTATTACGTCGCAATGAATTTATTCAATTTGACAATATGTTTTTGGAAAAATATTGTCATCCACGTGATGAGCATGAATTTTTCATACAAACAAAAATCGACAATTTCAATAGAATAAATTCCATTCGTTACTTTGCAGTATGTTACGTG…	1458	8
LbouOR229	ATGGAAGTCTATAGACCGGAAGATGCATTTGCTATAAATCTTCGAACATTCAAATTGTTTGGCGTTTGGCCTTCCTCAATAAAACATCCCCTCTTAAGCTTTATTTACAAACTTTATGGTTATGCTATCCATTTTTATTATATTGGAGGACTTTTACCGTCACAATTTACAAGCATGTATATTATGCGAACTGATTTAAAAGAACTTGTTGATAGTTCATTTTTCACATTGACTTGTGTTGGTTATGCATCGAAACTTGTTGTTTTTTTATTTCGACGCAAAAAAATTGAACAATTCTTTCAAAGATTGCACGATCCAATTTTTGTTCCAAGAAGAATTGAACATTTGAATATAATGAAAAAATCGGCAATTACAGGACGAGCAAGTTCCATTACATTT…	1578	8
LbouOR215	ATGGAAGTTAATTTAAAGACGACAAAAACTTTTATGTCAATGTTTGGCTATTGGCCCTTTCAAAATCGCGTGCAAAAAATATTTATGCGATTTTTTAGTATCGCACCATTCTTACATTTACATATTGCTCAAATTTTTGCACTTTATGGAGGGCGTCATGATATGGAACTTGTCGTTAAACGAATGCCATTTTTTATCATTGGCTTTATATATTATGTACATTTGCTTTTCTTTTACATTAAATCATCGAAAATAGAATGTCTGCTAAAGGATCTTTCAGATGATTTTGAAAATATGAAACCTCACACGTATGAAATGGAAATTCTGAAGAAAGCAACTAATGAAGGATGTTCTTTTGTTTCAACATATTCAACATCAATTCTTGTTTGTGGAGCCCTA…	1581	9
LbouOR235	ATGACGAGTTATTTGCCACCACCAATTTATACTCCCGAGGATACAATTGTCAGTCGTCCAATAATTCGACTTGACTGTTCTTACCTTGCTACAACACGTGGATTATTAAAACTGTTCGAATTGATATTCACTGCAATTGCTGCGGGCTCATTTTTCTTCTCTTCTACAGTTTATTATAACTATGGCCATTCATATTCTCATGAAATATATTTTAATAAGGAAATACAATTAGTTATGACCATTGGGTATGTTTTTTACAGAATGGCACCTTATGCATTAGGTTGTAGTGTGAATATTTTGATGTGGTCATATTTGTTTCATATTGTTGAGAGATATAATACAATACCATGGTACACGATTGAATATATTGTGTCTATAACTTGTGCTCTCTTGAGTTTT…	1614	10
LbouOR65	ATGCAAATAGTATATGCTTTATTTTTAATATCATTAACTTTACCTTGGGCAATACATGTATATAACATACGAACGGATATGAATGAACTTTGTGACAGCCTATCTTTGGGTCTTCTTGGCCCATTATCATTAGTGAACTTTGCGTGTTTAGTTAAGAATAAAAAAGTGTTGGCAACAATTTTTAATCACATATCTCAAGATTTTGAAATTGTTTCGCAAAACGAAATGGAATTACAAATTTTAAAACAATCTTCAAATATAACACGAAAATTTATTGCAGTATATTTAACATATATATTAATAACGATGATCTCTTACATGTTGTTTACATTAATACCAGTAATTTTAGACACAGTAATGCCATTAAATGAGACACGTTCACCACGTTTGGCGATAGAA…	1671	4
LbouOR106	ATGCGAATTTGTAAATTAAGTTTACGAATCATTGGAATTTGGCCAGAAGAATGTGATCACAATAAAGATTATATCGACAAATATCGGGCAATTGGAATTTTTATTCTTGTAATTCTGTTCATAAATGTGTCTCAAACATTAAAACTTTTTATGGTATTGAACGAAATAGCATTGTTTTCTGAAGTTCTTTGTAAAATTAATCTTCCAGTTCTTGTCGTTCTTCTTATGATTGTTATTTTCATAAGAAAAAAAGAAGTCGCGATAAGTGATGATTGGAATAATAAAAAAACAGAAGAAGAAAGATTAATAATGTGGAATATGGCACGATTGGCTAGAAAAATATCGATATTTTGTACATTTTTGTCACAAGGCACAGTTGTTGGTCATACATTGTCGGAG…	1722	5
LbouOR234	ATGAATACATTGTTAGAAGATCATTGTCAACCGCAAGATATTTCTGAACTTGAGATACAACAGAAATTTGATGAAGTTGCCAAGAAAGTCACCGTCACTTATTCAACTGCAGTTGGAATTTCTGTAGTTTTGATGTATTCAATATTTTTTATGAAAGAAGGTGATGAAAGAGTTAAAATTCTTAATACATGGCGACCATATAAATTAAAAGAAGAAAATTTGTTTCTAACATGGGTTCATGAATTTATTGGCCATTTTGCAATAGCAACTGTTCATATGGCCGTAGATTCTTTGGTGCCTGGTTTTATTATTCTGACATGTTGTCAATTGTATTTTTTGCAGCATCGATTGGATAATTTTTCTTATCAAGTTGAAAATAATCAAAAATCTTTACATTCA…	1752	9
LbouOR109	ATGAATGTGGCTAAAAATACAGTTGTTCATCTTGTTTTTATTGGTATTTGGAGACCAAAATCATGGAATTCAAATTTATCAAAACAAATTTATAAAATGTACAGAATTTTTATTTTAACAACATTAATATCATTTGCATTCTATTTATTGATTTACATTTTAAAATTTTCAAAAGATATGAATTCATTAAGTCAAAGTTTATTAATATTTTGTACTATTCTTGGAGCGATTATAAAAATGATACATTTTATATTAAAACAAAAAGAAATTTTTGCTGTTGACAAAATGCTCTCGGAAAATATTTGTCAACCACGCAATCAAATGGAATGTGTAATATTAAAAAAATCCGAAGATTTTAACAGAAAACGATCAAAAGCAATTATGACCGGAAGTTATTTT…	1764	5
LbouOR236	ATGACTGACGTTCAAGAAAAACAAAATTCCAACTCAAAATTATTGAAAACAATTCAATCAAATAAAACTAAATCTTTGTTATCTTATCAAATGTTAAAAATTTTCGGAATTATATTAATAATGTGGCCAATTGACAGGAAAACAAAAAAAATTTACCGCATTTTTTATGAATTATTATGGTGGTTATTTCTAATTAATGATATTCTTTTATTTCTCGGTGTTTTAATTGGTCTTTGTCAATTTTATAAATATGTTTCAACATTCTCAACAACAATTTGCATTATTTTAGAATTGATGGTGATTACCGAAAAAGTGTACACATCAATTCTCTTCAAAGTTCGTCGATCTCAATTTAAGATTTTAATTAATGTTCTTGAAAAAATAGTAAAGAACGTGGAG…	1791	11
LbouOR214	ATGTTAGTGATTTATCGAAAACACAGTAGAATACGGGAAATAAGAAATTATCTCAATACTAAACAATATGAATATCGAGATTCAATTGAGTTCTCCATTCAGAGTAAATTCGACAAAATTGGAAGATTTGGAACAATTTTCTATGCAAGTGCTACACTATTGACAACAACAACAAAAGCATTGACACCAATAGTATTGGGATTGAGAACATCCACATTTTTCAATCCGTGGGTCCCATATAAATTTGAGAATAGAATTTTATTTTGGCTAACATTTTTCTATCAAAGTTTAGGAGGAATTATAGGTGGTCAAGCCGGTGTCGCTGGTGACACATTTATTATGACAATGATGTTACAAATATGTGCACAAGTGGAAATTTTAATACACAGAATGCAAATA…	1803	10
LbouOR233	ATGTTTCACTTTTATTTAATGGCAGCATATCAATTCATCGGTGTTATTCTAGTGCAAACTATTAAATTAATTATTATATGGGGAGATGTGGATACAATGAGTGAAATTCTCACATGTGCATTATTACTTGTTTTATGTGGTTTGGCAAAAATAATTGCTCTTTGGTATTATAGAAAAAAATTATTGGATGTTCTTTCGACTATTATTCAAGACTGGAACAATTCAAAGACACAAGAGGAACTCGATATATTAAAAAGTCATGGTTATTTGAGTAAAAAAATATCTTTTATCTACATTTCTATGGCGATGAGCGCGAGTATAACACGTGCATGTCAATTGACATATATGAATGCAGATTTTTGGTTTAAACGTCATTTAAATGCAACTCATTATTTATCA…	1812	9
LbouOR35	ATGGAAGTTGAAAAGAGAAAATATGACGAGAAAGGAAATTACAAAAGTATGGACATAAAAAAATTAAATAAAAGTTTGGTTCGCCGTACCCATCCGTTGACTACTTCATCGAATGAAACTTCTCTCATCATCGACAAAAGACTCTGCAATTATGTGGCCTTGATTCAAAACAATGTTATTCACATGGAAAATGATGTAACTACTGGCCCAACTGATTATTGTGAATTTTCGTATTACAGAAGTAGTGATTCGATTTGTGATAGTGTTTTAAAAAAAGATGTTGCAGTGTCATGTTCAATTTTAGAGAAAAATTCAAATATAAATATTTTAACATCAACAATTGACAAATATTTATTGAAACAAATTAAAAGTGAATATGGAGAATTTAGAAAATATTTG…	1821	6
LbouOR70	ATGTTTATAATAATTACAGTAACATTATCATTAGTTTGTGTAACATTTTTTTCTGTTGATGGCTTGAAAAATTCACTATTTGAAAATTTATTTCTACTTCTTACGCTTTTAAATGGTTGCATTAAAATATTAGTCATATTAATTAAAAAACAAAAAATTTTGTCTCTAATAACTGCATTAGCACAATATCAACCAGAAAATATAAAAGAAGAAAAAATTCAAGCTGAATTCGATGAAGAGATTAAGCAAATTACAAATGTGTATTTTTTCATAGTCTGCGTATCTCTAATAACACTTAATGCAAGTGTTTTTCTTGTAGATAAAAATGAAAGAATAAAAACATTAAATGTTTGGAGACCTTATGATTTAAATGTTAATTTATACTTTTGGATTACATTA…	1833	5
LbouOR216	ATGAAGTCCACAATAGACATTGATTATTATAAAACTTTCTATAGAATAAATTACTATCTCCTGTGTTTAATTGGATATTGGCCGTATCAAAATAAATTTATGCGACGAACAATTTCATTTTTTCTTTGGATTAGTATTATAAGTTTACTTGTACCGCAGACACTAGTATTAACAGAACATTGGGGTAAAATGGATGTATTGATTCATTGGTTTCCATCGTATATAGTGAGCCTTATTAGTTTAAATTATCTCATAGCTTGTAACAGAAAAGATAATATAGAGGAACTTTTGTCAAAAATGAAAAACGATTGGTTTACTTGGAAATCGGAAAGAGAATTTAAAATTCTTTATAAACATGCTTATCAAGGAAGATTATTTATTATTTTATTCTTGGTTATT…	1914	11
LbouOR218	ATGTTTATTCAAAATGAATTCCAACTTTACACAGGTCAAATTTCAATTACACTATTTTCATTCTTTGGACTGTGGATGCCTTCAAATTGGAATTCTAAATTATCAAAAAATACTGATAGTTTCACTGAAAATTTATACAATTTTCTTGCTATATTCGCTGTATTTATTAAACAAATAAGTATTATGATAAAACGTAAAATTATTATTGAGTTGAAAGAAAAATTTTTAGATAAACTTTGTCAACCGCGTGATCTACATGAATTGAAAATACTGCAGAAACGTTCACAAGTCTGCAGGTCAAACGTAATAATCTTCCTGATGTTATTTTGTATCACAGCGATAGTTGCAGTTTTATCCCCATTTACAAAAGGAAAGGAAATAACTCTTCCTTTATCAGGA…	1995	10
LbouOR209	ATGAGATCAATCATCTTTTTTATTTTAACAGGTCTATGTTGGACGGAGGCTGCTGATTGGTCCTATGAGGGTAATCACGGTCCACAAAATTGGCCTGGAATATGTAGATATGGAAAAAAACAATCTCCAATTAACATAATACCGGATGCTGCAATAAATACTGATTTGGGAGCATTAAAATTTATTCGCTACGATTTCGCTTTTTCCAGTATAATTAAAAACACAGGACACACAGTGCAAATCACTTTGGATGGTGTTCCAATTAATTTAATGGGAGGAGGTTTACCAACCACATATATTTTGGATCAAATTCATATTCATTGGTCGGCGGAGCATACAATTGATGGTGTTCGTGATCCAATGGAATTTCATTTTGTTCACTATGATAAAAATTTTGAT…	2043	9
LbouOR238	ATGAAAACAAAAACTAACGTTGATTCAAAATTAAATATCAATACTCATCCCAATTACAGTTCGTGCCTGGTAGGAACTTTAATAGTGGCATCAATGGAAGGGGATATTGATGTTACTTTAGAAACAATCCCATATGTTTTAATTAATTGTATAATCTCATCACATATCATTTTGTGGCTTATTAATTTCAATGTGATAAAAAATATTTTGAATGATGTCTTTTGCACTTGGCAATGCTTTCTTCCTGTGGAAAGATCCATATTAAGGACATATGCTGAAAAAAGTAGACGGATCACTATCATTTATTCATCATTTGTATATGGACCTCTTGTCACAAATATGTTTATTGAATTATATTCAATTTTAACTGAATCATTTTCAAACACAACAGAAACAACT…	2091	11
LbouOR217	ATGACGACTGATTTGTTTGATAATCGTTATTTTTATATTAATAAATTTTTTTTGTCTAGCATTGGCCAATGGCCTTATCACACCACAAGACGAAATCTTTTCATACAAAGTTTTATATTTATAATTTCTATTATCTATTTAATTGCTACGGTGTCTGGTATTTTAAAAATATGGGGAAGTGGAGATAAAATGATGGAGTGCCTTCCACCAATTTTTACTGCAGTTGGTTGTTTAATTTATAGTGCCATTTTTTTATTCAATCAAAATAAGTTAAATCAACTTTTTAATAAAATTAAATGCGATTGGGAACTTTGGTCCTCTGATTGGGAACAATTAATTATTTCTAATCACGCTAATCATGGAAGGATTTATACTATTTTTTACACAGGTTGTATATTT…	2157	12
LbouOR208	ATGGAGCTCGATCATTATTTCTATAGAGTCAACCAAGTTTTATTAAGAGCCTGCGGTTTTTGGCCACATCAATCAAAGGGAGAGAAAATTATACGCCGATTTATTTTTTTTCTTGTTGAATTTAGCAATTTTCCACCACTGATTCTATATACTGTTCGCAATTGGGGAGATGTGGATGCAGTAGTTTATTCTACTTCAGTACTGTCATCTGTTACATTAGGTACAATCGAAATATTGAATATTGTTATTCAAGATGAAAAGATAACTAAACTATTTGTACAAATTAAACATGATTGGAACCTTTGGTATAATGAACCACAGATAAAACTACTTGAAAAATTTTCCGAAGAAGGAAGAAGAATTAATTACATATACGCAGCTGCCGTTTGTGTTTCTTCA…	2163	13
LbouOR213	ATGGACTTCTTTGACGGACCTTATTTTCAGATAAATAAATTTTTTCTCTTTGTCATTGGACAGTGGCCATATCTTTCATTGAAACGAAAACGTTGCATACAATTTTTAATTACTTTTTCATTATTCTCTTGTTTATTTCCATCGGTGACGGGTTTAATATCAGTTTGGGGCAATGTGGATCAAATGATAGAATGTCTTCCACCAATTTTTACAGCTCTTGGATGTATAATTTACACATTTGCTTATATATGCAAAGAGGAAAAACTAAAAATTCTTCTTGAAAGAATAAAAAGTGATTGGAAAATCTGGTCGTTTGGTGATGAAAACGCTATTCTCTCTAGCCACGCTGAGCATGGAAGAAATTATACAATACTTTATGCGGGTTGCGTAACTGGTACG…	2178	13
LbouOR227	ATGGAAATATTTGATACTCATTATTATAAAATTAATAAAATTTCCCTCTCATGCTTTGGTTTATGGTCTTATCAAAATTATAAAAAAAAATTTTTCACAAAATTTATTATTTTCACCTCAATTATTTCAACTCTTTTTTTTCAGTTTAATTTTCTAATTGCTAACTGGAATCAAGATCAAGAAACAGTGCTTGATTGTCTTGGACCACTTGCAATTGTTGTACAAATTTTTAGTGAACTTTGTGTTTATACTTTTAATGAAGACAAACTATTATTTCTTGTTAATTGCATTAGAAATGATTGGCAATTATGGGAATCTTCAAATGAATTAAAAATACTTCGTAATCATGCAGAAATTGGAAGAAAATACACAATTATATATTTTCGATATATTTTTGGT…	2217	12
LbouOR223	ATGGAGCTCGATCATTATTTCTATAGAATTAATCAAGTATTCTTATCCGCTTGTGGATTTTGGCCAAATCAATCAAGACGAGAGAAAACTATAAGAAGATTTATTTTCTTTATTATTGAATTTAATAATTTTCCACCTCTGATAGCATATGCATTTTGCAATTGGGGTGATGCGGATGCGATAAATTTATGCATGATATTCGTTGCTGGTTATATTCTTGGCATAACAAAAATGTTAAATAATATTATACAGGACAGAAAGATACAATTTCTTTTTAAACAAATTAAATATCATTGGAATATCTGGTCATCTGAACCACAATTGCAATTGCTTCAAGAATTTGCTGAAGAATCAAGAAGTTATAATTTCATTTACACAGTTGCACTTTGTGCTTCAGCA…	2226	14
LbouOR166 (LbouOrco)	ATGTCGCGACGGATGCGGGCAGTGAAATTTATCTCAAGTGATTTGAAAGAAAAAAAAAAAAAAAAAACTCTCAAGATGATGAAATTCAAGCAACAGGGCTTGGTCTCTGACCTAATGCCCAATCTTCGATTGATGCAAATCAGTGGACATTTTATGTTTAATTATTATGGAGATGCAAAAAAATTCGCTCACAAAATTTACTGCAGTGTGCACTTGGTTTTGATTCTCATTCAATTTGGATGTATGGCTTTCAATTTGGTTCTCGAGAGTGGTGATGTCGATGATTTAACAGCAAATACGATAACAATGCTATTTTTCACTCATAGCGTAGTGAAAATAATATATTTTGCCGTGAGGAGTAAACTTTTTTATCGAACCTTAGCAATTTGGAATAATCCA…	2289	7
LbouOR212	ATGATACAAGAAGGGGATGGGGTGATATTATGTACAAAAAAAATGAACAGTTATGATCTTATGACAAACATGGAAAGCACTCAACAAATAAAGAACAAAGACACAATATATGGACTTGAAATTTATAAATGGATCACTTGGCCTCTCGGCATATGGCCCCTTGATTGCGAAAATAATTTTTCTATTTTTCGCACATCACTTGCTCTTATCACTCAGATTAGCTTTTTAATCAGCATAGTAGGAGAAGTATGTCAAAATTGCAGTTCAATAGATATGAAAATAGACTTAATAGGAAATTTAACGTGTGCATTAATGTGTTTTATAAAAATATTAATGATTAGAATTAATCGAAAAAAATTATTAACAATAATATCCTCAGCAATTATTGACTGGTCATCA…	2310	11
LbouOR155	ATGGATGTGGCCCCCGCTAAAACAACTTGTTGTGTTTTCTCTCGATCTAGGAAAACTTTTGAGGAGATTAGAGTCACTATGGACCTACCTGAGGAACATCCCCTACCCTCGCCCTTATGGTCTATCGCAACCTCATACGTGCAATCTTATATTGGGGTTCCCCTTTATTCAGACGCAGCAATCACGACATTAAAGATGCTGGATCGTGTTCAGTTTGCTTCCTTGAGAATAGCTAGGGGATGTATGAGATCCGCTACGACTCCAGTTTTGCTGTCGGAGGCGGATGAACCCCCTCTCTCTTTCCGTAGAATTTATTTGTCGATCCAGTTTCTCGCGCGTAACTTTAAATGGAGGGATAACCCCCTACTCCCCAAATTGAGAATGTTGGATGAGAAATCA…	2409	5
LbouOR224	ATGAATCTTTATAAAGGACATGTGATAAGACCATATTTTTTATTAAAAATTAGCTTGAAAATATTGCGATGGACAGGAACATGGGCACCGATACAAAATGGAATTTTTCACTATCTCTTTTTATTACAAACAATTTCTATTTTTCTATTTAAATTGGGAATTTTATTCTTTGTGGAAATTGTCGATATTATAATTAATTGGGGTGATATTGCAAAAATTTCTTCAGCAGCGCCACTTTTTCTTACCAACACTGCTTATGTATACAAATTCTTTATCGTTAATCGTAACAGAAAGAAGATTCAGGATCTTTTATCAATCATCGATAGTCCAATGTTTTCTAACAATAATTCCAGATATAAAAATATAATAATGTGGTACAATTGGCAAAATGTATTTCAT…	2430	13
LbouOR211	ATGCTTGTCTATAGACCCGAGGATGCATTTGGAATGAATCTTGTAATTTTCAAATTCTTCGGATTATGGCCGTCAGTTATCAAAAATCGTACATTAAGATTCTTTTATACAATATACGGTTATAGTGTACAATTATTCTATGTGTTGGGAATTTTACCAACACAATTCATCAATATCTATCTTATGAGAAATGATTTGGAAAAATTAATCGATAGCTTTTTTTTCACATTAACATGTGTTGGTTATATTACAAAACTCATTGTTTTTCTATTGCGTCGTAAAGAAATTGATAATTTTTTCACAAGATTACATCAACCAATTTTCGCACCAAAACGAAAAGAAGATCTGACAGTTTTGAAAGATTTTATTCTTTCTGCACGAGTATCTACACTGATATAC…	2613	14
LbouOR88	ATGGAGACAAAACCAAAATTAACCGAAGAACCGGTTTGGAGTAAATTGCAAACATATTTCAATAATAATGGTCAAAAAATTAAAATTTTGGATTTATTTCAACAAAATCCAGGACGTTTTGAAAGTTTAAGCTTAAAACTTGAAACTCCCGAAGATGGAACAATTCTTCTCGACTACTCGAAAAATCGCATCGACTCTGAAGTACTCGGCCTCTTATTTGAATTGGCTCGGGCTCGTAAAATTGAAGCAGCTCGCGATGCAATGTTTTCTGGACAGAAAATTAACTTCACTGAGGGAAGAGCAGTTTTGCATACAGCTTTAAGAAATAGAGCCAATACTCCTATTTTGGTTGACGGTAAAGATGTGATGCCTGATGTCAATGGAGTTTTGGAGCATATG…	2856	7
LbouOR207	ATGAATGTAGAAATAAATCCATTTGTCCGATTACTATCTGAATCAAAAATTAAAGCTTCATACATTGATGATAATGAAAAACAAAACATGAAATTAGTAATGAGAGTCAATTATTATAAATTGGGTGTTTTTTTGGATCTTGATTGTCCAGGGAAAGAAGATATTTTAACTAAGTTCACTAGTAATAAACTTTTGTACAATGAATCGTATTACTGGCTCTTGATTACAAAAGAAGAAGCACCTATAGTTCTTCTTGAAAAATTAAATTTGGCTGTAAATACAGAAATGACATTAGCTTTACAAAAAATGGAAAATTTCCATCTCTATGATGTCTACAATCCTAGTTTTCGTCATGGTGGAAAATTAAATGTCACTTATATGGGTTCATGGGAACCAAAC…	2895	8

## Sheet: Table S2
Table S2. Numbers of hymenopteran OR genes in different subfamilies.
The expanded subfamilies are marked in red.
Subfamily	Leptopilina boulardi	Nasonia vitripennis	Apis mellifera	Harpegnathos saltator
Orco	1	1	1	1
9-exon	69	61	19	129
A	1	0	3	17
B	0	0	1	1
C	0	0	1	1
D	9	9	0	4
E	54	27	6	26
F	0	20	0	1
G	1	1	3	0
H	3	1	14	9
I	0	1	1	1
J	2	0	23	2
K	1	1	2	2
L	13	7	58	56
M	0	0	1	4
N	0	1	0	4
O	9	4	0	0
P	0	0	5	10
Q	1	0	1	3
R	0	2	0	2
S	0	4	0	1
T	20	21	2	9
U	0	4	1	36
V	10	8	6	54

## Sheet: Table S3
Table S3. Differentially expressed odorant receptor genes in male and female antennae of L. boulardi.
｜Log2FC (female antennae TPM / male antennae TPM)｜> 1; Bold rows represent 9-exon subfamily genes.
Female antenna high expressed	female-high expressed	female-high expressed	female-high expressed	female-high expressed		Male antenna high expressed	female-high expressed	female-high expressed	female-high expressed	female-high expressed
Name	Female antennae(TPM)	Male antennae(TPM)	log2FC(Female antennae/Male antennae)	subfamily		Name	Female antennae(TPM)	Male antennae(TPM)	log2FC(Female antennae/Male antennae)	subfamily
LbouOR18	69279.4	69.5307	9.93998	9-exon		LbouOR180	0	73808	-16.1715	9-exon
LbouOR21	38164.7	6977.67	2.45125	9-exon		LbouOR151	405.85	39344.7	-6.59556	9-exon
LbouOR6	31585.9	481.106	6.03383	9-exon		LbouOR169	145.919	20727.1	-7.14043	9-exon
LbouOR167	22230.8	4423.04	2.32919	9-exon		LbouOR113	6.61344	19007	-11.2858	9-exon
LbouOR136	18904.6	7243.77	1.3838	9-exon		LbouOR165	20.1644	18360.7	-9.76084	9-exon
LbouOR14	17727.2	8766.92	1.01574	9-exon		LbouOR20	6111.79	14653.8	-1.26147	H
LbouOR162	16725.7	3421.6	2.28899	9-exon		LbouOR62	0	10950.6	-13.4188	9-exon
LbouOR101	15945.1	0	13.9609	9-exon		LbouOR158	6.30919	10560.6	-10.4968	9-exon
LbouOR46	14124.4	0	13.786	9-exon		LbouOR237	13.3992	8318.43	-9.17435	9-exon
LbouOR135	11850.3	1490.42	2.99028	9-exon		LbouOR133	3092.13	7879.59	-1.34923	V
LbouOR7	10641.9	0	13.3776	T		LbouOR43	35.0071	7370.72	-7.67757	9-exon
LbouOR24	8518.96	3137.85	1.44061	9-exon		LbouOR216	1440.97	6975.52	-2.27447	9-exon
LbouOR89	8140.57	1341.93	2.59992	9-exon		LbouOR99	59.1407	5864.2	-6.6077	T
LbouOR33	7921.81	2293.75	1.78768	-		LbouOR235	59.2893	5843.6	-6.59906	9-exon
LbouOR192	7192.04	262.694	4.76966	E		LbouOR140	1331.26	5664.56	-2.08835	V
LbouOR59	7040.28	47.1258	7.19289	9-exon		LbouOR86	2128.17	4637.08	-1.12324	V
LbouOR149	6824.11	234.448	4.85737	9-exon		LbouOR67	1453.38	4214.03	-1.53514	H
LbouOR82	6290.86	878.53	2.83868	T		LbouOR77	1878.06	4038.22	-1.10406	-
LbouOR32	5717.56	955.946	2.57914	T		LbouOR227	902.284	3921.81	-2.11864	9-exon
LbouOR28	5303.98	1251.96	2.08201	9-exon		LbouOR130	1599.52	3404.94	-1.08951	E
LbouOR27	5294.65	0	12.3706	9-exon		LbouOR225	1184.66	3017.42	-1.34811	D
LbouOR161	5131.67	672.087	2.93084	9-exon		LbouOR104	1262.57	2837.42	-1.16758	E
LbouOR79	4864.62	0	12.2484	E		LbouOR220	1247.52	2747.06	-1.1382	E
LbouOR96	4735.96	2249.54	1.07369	-		LbouOR138	346.327	1999.01	-2.52564	V
LbouOR100	4476.16	56.0485	6.29425	T		LbouOR228	824.012	1882.1	-1.19062	O
LbouOR152	4444.09	1004.75	2.14394	9-exon		LbouOR199	542.716	1829.54	-1.75134	E
LbouOR141	4035.96	0	11.9791	9-exon		LbouOR117	744.963	1707.04	-1.19517	E
LbouOR31	3886.65	38.4885	6.62132	9-exon		LbouOR111	567.148	1478.59	-1.38086	-
LbouOR50	3873.47	49.1994	6.27018	T		LbouOR65	0	1352.17	-10.4021	9-exon
LbouOR68	3869.17	83.4536	5.5181	9-exon		LbouOR193	244.697	1251.96	-2.35039	O
LbouOR22	3587.55	1326.46	1.43474	9-exon		LbouOR145	253.573	1160.63	-2.19	V
LbouOR208	3406.62	1264.92	1.42858	9-exon		LbouOR231	218.354	1074.01	-2.29302	Q
LbouOR164	3379.66	544.894	2.63061	E		LbouOR119	330.806	866.722	-1.38689	D
LbouOR1	3318.96	727.621	2.18793	E		LbouOR171	99.8435	642.333	-2.67345	9-exon
LbouOR30	3203.17	1525.43	1.06979	9-exon		LbouOR184	129.874	320.248	-1.29551	E
LbouOR60	2958.17	449.386	2.71596	D		LbouOR234	74.4956	223.416	-1.57171	E
LbouOR61	2786.73	767.463	1.85904	9-exon		LbouOR35	15.8224	155.276	-3.21564	-
LbouOR175	2192.53	33.3814	5.99548	D		LbouOR197	21.3048	105.728	-2.25852	E
LbouOR34	1927.76	259.441	2.88865	T		LbouOR109	8.21121	60.4437	-2.7378	E
LbouOR41	1732.02	698.692	1.30849	9-exon		LbouOR49	0	34.2915	-5.14125	9-exon
LbouOR8	1687.46	735.656	1.19665	-		LbouOR123	0	16.3119	-4.1137	-
LbouOR3	1597.75	0	10.6427	D		LbouOR156	0	15.18	-4.01614	-
LbouOR183	1407.32	620.304	1.1806	D		LbouOR159	0	13.4011	-3.8481	-
LbouOR52	1149.81	438.467	1.38882	D
LbouOR105	954.45	247.894	1.94065	9-exon
LbouOR40	868.044	192.442	2.16753	J
LbouOR230	809.801	264.394	1.61121	E
LbouOR19	791.598	205.814	1.93826	9-exon
LbouOR106	713.811	238.383	1.57824	T
LbouOR73	692.89	192.95	1.83902	T
LbouOR108	502.732	225.163	1.1553	V
LbouOR160	23.9152	0	4.63896	-
LbouOR179	12.5364	0	3.75877	E
LbouOR87	11.1756	0	3.60593	-

## Sheet: Table S4
Table S4. Predicted binding pocket residues in LbouOR167 and LbouOR136 identified by CASTp analysis.
LbouOR167	Residues	LbouOR136	Residues		LbouOR167mut	Residues	LbouOR136mut	Residues
	Phe44		Phe44			Val64		Asp2
	Gln48		Asn58			Leu136		Glu64
	Tyr55		Asp60			Ser140		Gly129
	Val64		Met61			Ala159		Ala159
	Cys65		Leu63			Leu162		Leu162
	Pro67		Glu64			Arg295		Met285
	Pro68		Ser67			Tyr296		Asn286
	Ile69		Pro68			Cys298		Asp292
	Tyr71		Tyr71					Arg295
	Ser72		Val72					Phe296
	Met74		Met74					Cys302
	Leu78		Leu78					Phe305
	Phe130		Tyr126					Leu309
	Met133		Gly129
	Leu134		Ile130
	Tyr137		Asn133
	Ser140		Val134
	His141		Tyr137
	Ile143		Tyr138
	Pro144		Thr140
	Pro156		His141
	Lys157		Ile143
	Pro158		Pro144
	Leu159		Ile147
	Leu160		Asn148
	Phe161		Gln151
	Leu162		Ser153
	Leu169		Lys155
	Ile163		Pro156
	Thr183		Lys157
	Cys184		Pro158
	Cys187		Leu159
	Thr188		Leu160
	Ile191		Phe161
	Val268		Leu162
	Ser272		Gln170
	Leu275		Ser180
	Leu276		Val183
	Gln282		Gly184
	Gly291		Cys187
	Asp292		Ser188
	Arg295		Ile191
	Tyr296		Val268
	Tyr299		Cys272
	Phe302		Leu275
	Gln303		Leu276
	His306		Thr279
	Ile307		Gln282
			Met285
			Asn286
			Glu289
			Ser290
			Gly291
			Asp292
			Arg295
			Phe296
			Tyr299
			Cys302
			Gln303
			Phe305
			His306
			Ile307
			Leu309

## Sheet: Table S5
Table S5. Key hydrophobic residues mediating interactions between LbouORs and ethyl esters.
Hydrophobic residues for Figure 5
LbouOR167 bind Ethyl acetate			LbouOR167 bind Ethyl isobutyrate			LbouOR167 bind Ethyl butyrate			LbouOR167 bind Ethyl isovalerate
Residue	Distance (Å)		Residue	Distance (Å)		Residue	Distance (Å)		Residue	Distance (Å)
Pro 156	4.79		Val 64	5.92		Pro 156	3.77		Pro 144	5.74
Lys 157	5.98		Pro 156	4.76		Pro 158	4.16		Pro 156	3.85
Pro 158	5.5		Lys 157	5.93		Leu 159	3.36		Lys 157	6
Leu 159	4.1		Pro 158	4.65		Leu 159	5.65		Pro 158	4.71
Leu 159	3.8		Leu 159	4.29		Leu 162	4.45		Leu 159	4.79
Leu 162	3.7		Phe 161	5.99		Leu 169	5.73		Leu 162	5.21
			Leu 162	5.04
LbouOR136 bind Ethyl acetate			LbouOR136 bind Ethyl isobutyrate			LbouOR136 bind Ethyl butyrate			LbouOR136 bind Ethyl isovalerate
Residue	Distance (Å)		Residue	Distance (Å)		Residue	Distance (Å)		Residue	Distance (Å)
Pro156	4.4		Glu 64	5.42		Pro156	4.8		Glu 64	5.31
Lys157	5.83		Pro 158	3.62		Pro156	3.73		Pro 156	5.08
Leu159	5.04		Leu 159	3.59		Pro158	5.67		Leu 159	3.61
Leu159	4.12		Leu 162	3.5		Leu159	3.57		Leu 159	3.43
Leu162	5.75					Leu159	3.6		Leu 162	3.39
Gln170	5.93					Gln170	5		Gln 170	5.9
LbouOR167mut bind Ethyl acetate			LbouOR167mut bind Ethyl isobutyrate			LbouOR167mut bind Ethyl butyrate			LbouOR167mut bind Ethyl isovalerate
Residue	Distance (Å)		Residue	Distance (Å)		Residue	Distance (Å)		Residue	Distance (Å)
Leu159	3.88		Leu159	3.8		Pro156	3.57		Pro156	3.98
						Ala159	3.64		Pro156	3.78
									Ala159	3.28
LbouOR136mut bind Ethyl acetate			LbouOR136mut bind Ethyl isobutyrate			LbouOR136mut bind Ethyl butyrate			LbouOR136mut bind Ethyl isovalerate
Residue	Distance (Å)		Residue	Distance (Å)		Residue	Distance (Å)		Residue	Distance (Å)
Phe161	3.49		-	-		Phe161	3.35		Tyr173	3.95
Phe296	4					Phe296	3.47		Tyr173	3.79
									Ile176	3.5

## Sheet: Table S6
Table S6. Primer sequences used in this study
Primers used for quantitative real-time PCR (5'-3')
L.boulardi tubulin F	CCAATTGACTCATTCACTTGGC
L.boulardi tubulin R	GTGCTTCGTTGTCAATGCAATA
LbouOR18 F	GTTGAGCATTTCAGGAGTCCAA
LbouOR18 R	GCAGGTAGAAAGAATTAGGCTGT
LbouOR21 F	CTGCTTACCTATGTACTGCTGC
LbouOR21 R	TTCTATGCATTGCCACGCAA
LbouOR6 F	TAAGCATCACAGGAGTCCAGT
LbouOR6 R	TGAGCTAGAGAGACTAAGGCTG
LbouOR167 F	CACAAATATGCCAGAAAATCCAG
LbouOR167 R	AAGAAGCGGTTTAGGTCCATC
LbouOR136 F	AGACTGTTCTTTCAACTCCCTATC
LbouOR136 R	TACGTAAACTCCGAACCTCAT
LbouOR14 F	TTCTTTGGGCTTAGTGCAATT
LbouOR14 R	GGCTGCTATCCAGTAAATGTTG
LbouOR162 F	TCTTTGGGCTCAGTGCAATTT
LbouOR162 R	GTTGTCAAATGGTACCAATCTGC
LbouOR101 F	GGGTTCAGATTGCAGGAATGA
LbouOR101 R	AATGTATCCCAGTCACTTTGC
LbouOR46 F	CATTGCAGTGCGTTACACCA
LbouOR46 R	AGTGAAAGTTCTGCACTTTCTACC
LbouOR135 F	CCGAGGAAGCAATAAGGTTTG
LbouOR135 R	GTGGTTGGTTGAGATCCTCTT
Primers used for RNAi (5'-3')
GFP F	CTGACCCTGAAGTTCATCTG
GFP R	CAGGTAGTGGTTGTCGGGCA
LbouOR167KD F	TGGATTCCTTGGAATGCTTATGC
LbouOR167KD R	ATTGCACTCCAGTGATGCTT
LbouOR136KD F	GGACACGTTAACATCAGAAGCT
LbouOR136KD R	CCGTCGTGCTTAGCAACAATA
Primers used for LbouORs coding region amplifying (5'-3')
LbouOR167CDS F	ATGGACATAGTAAAGAAACCCATACTAC
LbouOR167CDS R	TCATCCTCGTACAGAATTCAAAACAG
LbouOR136CDS F	ATGGATATAGTTCAAAAACCCATACTATAAAG
LbouOR136CDS R	TTATCCTCGCGCAGACCT
Primers used for LbouORs point mutation (5'-3')
LbouOR167PM F	AACCGGCGCTGTTTCTTATTTATTGTGGCGTAGATTC
LbouOR167PM R	ATAAATAAGAAACAGCGCCGGTTTGGGTTTATTACTA
LbouOR136PM F	AACCGGCTCTTTTTCTTATTGAGTGTGGATTAGATTT
LbouOR136PM R	AATAAGAAAAAGAGCCGGTTTAGGTCCATCGCTCTT
Primers used for LbouORs in situ hybridization (5'-3')
LbouOR167ISH F	TACACATGGCATTCCTCTGTTG
LbouOR167ISH R	CTGTGCATTGACACACAAAGATT
LbouOR136ISH F	GGATTCCTTGGAATGCTTATGC
LbouOR136ISH R	AACTCTTCTGTGCATTTCTACACA
